# Supplementary material for: ﻿Caribbean Amphipoda (Crustacea) of Panama. Part V: parvorder Amphilochidira
Source: Zookeys. 2025 Nov 10;1259:57–102. doi: 10.3897/zookeys.1259.165130 (PMC12624357; doi:10.3897/zookeys.1259.165130)
Supplement: XML Treatment for Apolochus dragensis [file zookeys.1259.165130-treatment2.xml]

<!DOCTYPE tp:taxon-treatment
  PUBLIC "-//TaxonX//DTD Taxonomic Treatment Publishing DTD v0 20100105//EN" "tax-treatment-NSO.dtd">
<tp:taxon-treatment xmlns:tp="http://www.plazi.org/taxpub"><tp:treatment-meta><kwd-group><label>Taxon classification</label><kwd>
                <named-content content-type="kingdom">Animalia</named-content>
              </kwd><kwd>
                <named-content content-type="order">Amphipoda</named-content>
              </kwd><kwd>
                <named-content content-type="family">Amphilochidae</named-content>
              </kwd></kwd-group><mixed-citation publication-type="journal"><person-group><name><surname>Dugger</surname><given-names>Abigail R.</given-names></name><name><surname>White</surname><given-names>Kristine N.</given-names></name></person-group><article-title>﻿Caribbean <tp:taxon-name><tp:taxon-name-part taxon-name-part-type="order">Amphipoda</tp:taxon-name-part></tp:taxon-name> (<tp:taxon-name><tp:taxon-name-part taxon-name-part-type="subphylum">Crustacea</tp:taxon-name-part></tp:taxon-name>) of Panama. Part V: parvorder <tp:taxon-name><tp:taxon-name-part taxon-name-part-type="parvorder">Amphilochidira</tp:taxon-name-part></tp:taxon-name></article-title><source>Zookeys</source><day>10</day><month>11</month><year>2025</year><volume>1259</volume><fpage>57</fpage><lpage>102</lpage><pub-id pub-id-type="doi">10.3897/zookeys.1259.165130</pub-id></mixed-citation></tp:treatment-meta><tp:nomenclature><label>﻿</label><tp:taxon-name><object-id xmlns:xlink="http://www.w3.org/1999/xlink" content-type="arpha" xlink:type="simple">895C10EA-D724-513C-BE33-3B65B309586F</object-id>
              <tp:taxon-name-part taxon-name-part-type="genus" reg="Apolochus">Apolochus</tp:taxon-name-part>
              <tp:taxon-name-part taxon-name-part-type="species" reg="dragensis">dragensis</tp:taxon-name-part>
              <object-id xmlns:xlink="http://www.w3.org/1999/xlink" content-type="zoobank" xlink:type="simple">https://zoobank.org/AC0AD314-A144-4BBE-BF61-C644E550B6D6</object-id>
            </tp:taxon-name><tp:taxon-status xmlns:xlink="http://www.w3.org/1999/xlink" xlink:type="simple">sp. nov.</tp:taxon-status><xref ref-type="fig" rid="F24">Figs 1</xref><xref ref-type="fig" rid="F2">, 3</xref><xref ref-type="fig" rid="F21">, 22A</xref><tp:nomenclature-citation-list><tp:nomenclature-citation><tp:taxon-name>
                  <tp:taxon-name-part taxon-name-part-type="genus" reg="Apolochus"/>
                </tp:taxon-name><comment>?<tp:taxon-name><tp:taxon-name-part taxon-name-part-type="genus" reg="Apolochus">Apolochus</tp:taxon-name-part></tp:taxon-name> sp. A: <xref ref-type="bibr" rid="B53">LeCroy 2002</xref>: 231, fig. 237. </comment></tp:nomenclature-citation><tp:nomenclature-citation><tp:taxon-name>
                  <tp:taxon-name-part taxon-name-part-type="genus" reg="Apolochus"/>
                </tp:taxon-name><comment>?<tp:taxon-name><tp:taxon-name-part taxon-name-part-type="genus" reg="Amphilochus">Amphilochus</tp:taxon-name-part> <tp:taxon-name-part taxon-name-part-type="species" reg="neapolitanus">neapolitanus</tp:taxon-name-part></tp:taxon-name>: <xref ref-type="bibr" rid="B70">McKinney 1978</xref>: 137. </comment></tp:nomenclature-citation><tp:nomenclature-citation><tp:taxon-name>
                  <tp:taxon-name-part taxon-name-part-type="genus" reg="Apolochus"/>
                </tp:taxon-name><comment>?<tp:taxon-name><tp:taxon-name-part taxon-name-part-type="genus" reg="Amphilochus">Amphilochus</tp:taxon-name-part> <tp:taxon-name-part taxon-name-part-type="species" reg="neapolitanus">neapolitanus</tp:taxon-name-part></tp:taxon-name>: <xref ref-type="bibr" rid="B97">Thomas 1993</xref>: 24, fig. 25. </comment></tp:nomenclature-citation></tp:nomenclature-citation-list></tp:nomenclature><tp:treatment-sec sec-type="type locality" id="SECID0E2AAE"><title>Type locality.</title><p>Bocas del Toro, Panama: Drago; <named-content xmlns:xlink="http://www.w3.org/1999/xlink" content-type="dwc:verbatimCoordinates" xlink:type="simple"><named-content content-type="geo-json" specific-use="{&#34;type&#34;:&#34;Point&#34;,&#34;coordinates&#34;:[-82.337500,9.418100]}" id="NCID0EEBAE" xlink:type="simple">9.4181°N, 82.3375°W</named-content></named-content>; depth 2–3 m; among coral rubble.</p></tp:treatment-sec><tp:treatment-sec sec-type="distribution" id="SECID0EJBAE"><title>Distribution.</title><p>Panama: Bocas del Toro (present study).</p></tp:treatment-sec><tp:treatment-sec sec-type="material" id="SECID0EOBAE"><title>Material examined.</title><p><bold><italic>Holotype</italic></bold>: Panama • 1 ♀, 2.3 mm; Bocas del Toro, Drago; <named-content xmlns:xlink="http://www.w3.org/1999/xlink" content-type="dwc:verbatimCoordinates" xlink:type="simple"><named-content content-type="geo-json" specific-use="{&#34;type&#34;:&#34;Point&#34;,&#34;coordinates&#34;:[-82.337500,9.418100]}" id="NCID0E3BAE" xlink:type="simple">9.4181°N, 82.3375°W</named-content></named-content>; depth 2–3 m; among coral rubble; 9 Aug 2021; K.N. White leg.; <named-content xmlns:xlink="http://www.w3.org/1999/xlink" content-type="dwc:institutional_code" xlink:title="Smithsonian Institution, U.S. National Museum of Natural History" xlink:href="http://grbio.org/institution/smithsonian-institution" xlink:type="simple">USNM</named-content> 1762913. <bold><italic>Paratype</italic></bold>: Panama • 1 ♀, 2.4 mm; Bocas del Toro, Swan Caye; <named-content xmlns:xlink="http://www.w3.org/1999/xlink" content-type="dwc:verbatimCoordinates" xlink:type="simple"><named-content content-type="geo-json" specific-use="{&#34;type&#34;:&#34;Point&#34;,&#34;coordinates&#34;:[-82.300000,9.453600]}" id="NCID0ELCAE" xlink:type="simple">9.4536°N, 82.3000°W</named-content></named-content>; depth 2 m; among coral rubble; 24 June 2023; K.N. White leg.; <named-content xmlns:xlink="http://www.w3.org/1999/xlink" content-type="dwc:institutional_code" xlink:title="Smithsonian Institution, U.S. National Museum of Natural History" xlink:href="http://grbio.org/institution/smithsonian-institution" xlink:type="simple">USNM</named-content> 1762914.</p><fig id="F24" position="float" orientation="portrait"><object-id xmlns:xlink="http://www.w3.org/1999/xlink" content-type="doi" xlink:type="simple">10.3897/zookeys.1259.165130.figure1</object-id><object-id xmlns:xlink="http://www.w3.org/1999/xlink" content-type="arpha" xlink:type="simple">1DD0E810-7821-52F1-AE80-D1F83BC45463</object-id><label>Figure 1.</label><caption><p><italic><tp:taxon-name><tp:taxon-name-part taxon-name-part-type="genus" reg="Apolochus">Apolochus</tp:taxon-name-part> <tp:taxon-name-part taxon-name-part-type="species" reg="dragensis">dragensis</tp:taxon-name-part></tp:taxon-name></italic> sp. nov., female holotype, 2.3 mm, head, habitus, telson, uropod 1, and uropod 2. Scale bars: 0.5 mm.</p></caption><graphic xmlns:xlink="http://www.w3.org/1999/xlink" xlink:href="zookeys-1259-057_article-165130__-g001.jpg" position="float" orientation="portrait" xlink:type="simple" id="oo_1461613.jpg"><uri content-type="original_file" xlink:type="simple">https://binary.pensoft.net/fig/1461613</uri></graphic></fig></tp:treatment-sec><tp:treatment-sec sec-type="diagnosis" id="SECID0EMDAE"><title>Diagnosis.</title><p>Head anteroventral margin evenly rounded. Antenna 1 reaching the end of antenna 2 peduncle, with minute uni-articulate accessory flagellum. Mandibular molar reduced with a single apical spine. Gnathopod 2 carpal lobe nearly reaching palmar angle, propodus lacking anterolateral spines and anterodistal projection, anterodistal corner rounded, palm finely crenulate.</p><fig id="F1" position="float" orientation="portrait"><object-id xmlns:xlink="http://www.w3.org/1999/xlink" content-type="doi" xlink:type="simple">10.3897/zookeys.1259.165130.figure2</object-id><object-id xmlns:xlink="http://www.w3.org/1999/xlink" content-type="arpha" xlink:type="simple">C8D1BF63-22C2-5A80-883E-EA2EADAE74A3</object-id><label>Figure 2.</label><caption><p><italic><tp:taxon-name><tp:taxon-name-part taxon-name-part-type="genus" reg="Apolochus">Apolochus</tp:taxon-name-part> <tp:taxon-name-part taxon-name-part-type="species" reg="dragensis">dragensis</tp:taxon-name-part></tp:taxon-name></italic> sp. nov., female holotype, 2.3 mm, maxilla 2, gnathopod 1 lateral, maxilla 1, gnathopod 2 lateral, maxilliped, and left mandible; female paratype, 2.4 mm, right mandible. Scale bars: 0.5 mm.</p></caption><graphic xmlns:xlink="http://www.w3.org/1999/xlink" xlink:href="zookeys-1259-057_article-165130__-g002.jpg" position="float" orientation="portrait" xlink:type="simple" id="oo_1461614.jpg"><uri content-type="original_file" xlink:type="simple">https://binary.pensoft.net/fig/1461614</uri></graphic></fig></tp:treatment-sec><tp:treatment-sec sec-type="description" id="SECID0ELEAE"><title>Description.</title><p><bold>Female</bold> (holotype, 2.3 mm). <bold><italic>Head</italic>.</bold> Eye medium, oval, darkly pigmented in the center. Head anteroventral margin evenly rounded; rostrum reaching end of antennae 1 peduncle article 1. Antenna 1 shorter than antenna 2, nearly reaching end of antenna 2 peduncle; flagellum 5-articulate; accessory flagellum uni-articulate, minute. Antenna 2 1.3 × length of antenna 1; flagellum 6-articulate. Maxilliped inner plate lined with marginal setae; outer plate broad, margins lined with setae, apical margin with one bifurcate spine-seta, inner margin slightly concave; palp article 3 inner distal margin tuberculate. Maxilla 1 inner plate with 5 marginal spine-setae, palp segment 2 elongate with 5 distal setae. Maxilla 2 plates medium width, both plates lined with thin and medium width setae apically. Mandibular molar reduced, with single apical spine; left mandible with row of nine spine setae; palp missing. Upper and lower lips damaged in dissection.</p><fig id="F2" position="float" orientation="portrait"><object-id xmlns:xlink="http://www.w3.org/1999/xlink" content-type="doi" xlink:type="simple">10.3897/zookeys.1259.165130.figure3</object-id><object-id xmlns:xlink="http://www.w3.org/1999/xlink" content-type="arpha" xlink:type="simple">0B65D5C0-E4EA-5E9E-B042-C5655CCDA5C1</object-id><label>Figure 3.</label><caption><p><italic><tp:taxon-name><tp:taxon-name-part taxon-name-part-type="genus" reg="Apolochus">Apolochus</tp:taxon-name-part> <tp:taxon-name-part taxon-name-part-type="species" reg="dragensis">dragensis</tp:taxon-name-part></tp:taxon-name></italic> sp. nov., female holotype, 2.3 mm, pereopod 3, pereopod 4, pereopod 5, pereopod 6, pereopod 7, and pleopods 1–3. Scale bars: 0.5 mm.</p></caption><graphic xmlns:xlink="http://www.w3.org/1999/xlink" xlink:href="zookeys-1259-057_article-165130__-g003.jpg" position="float" orientation="portrait" xlink:type="simple" id="oo_1461615.jpg"><uri content-type="original_file" xlink:type="simple">https://binary.pensoft.net/fig/1461615</uri></graphic></fig><p><bold><italic>Pereon</italic>.</bold> Coxae 1 short, ventral margin serrate; coxa 2 rounded, posteroventral margin serrate; coxa 3 anteriorly rounded, posteroventral margin serrate; coxa 4 rounded, posterior margin concave. Gnathopod 1 basis with one posteroventral seta; ischium as wide as long; carpal lobe reaching 0.67 × propodus posterior margin, distal margin with three setae; propodus palm convex, crenulate, with five setae in distal half; dactylus distal inner margin lined with setae. Gnathopod 2, basis bare; carpal lobe reaching palmar angle; propodus lacking anterolateral setae, anterodistal corner rounded, palm convex, crenulate, lined with small setae; dactylus slender, proximal margin lined with setae. Pereopods 3 and 4 dactyli medium, slender. Pereopods 5–7 bases rounded, pereopod 7 basis widest; dactylus medium, slender.</p><p><bold><italic>Pleon</italic>.</bold> Epimera 1–3 rounded, bare. Pleopods, rami longer than peduncle; pleopods 1–3 rami with eight, seven, and six articles, respectively. Uropod 1 slender, peduncle with four marginal spine-setae, 1.6 × length of rami; rami subequal, distal margins lined with setae; inner ramus lacking spine-setae; outer ramus with one spine-seta. Uropod 2 0.5 × length of uropod 1; peduncle with one distal spine-seta, 0.5 × length of inner ramus; inner ramus 1.7 × length of outer ramus, with one distal spine-seta; outer ramus with one distal spine-seta. Uropod 3 missing. Telson subtriangular, length 2.4 × width, apex narrowly rounded.</p><p><bold>Variation</bold> (paratype female, 2.4 mm). Mandibular spine row with eleven spine setae.</p><p><bold>Male</bold> unknown.</p></tp:treatment-sec><tp:treatment-sec sec-type="etymology" id="SECID0EFGAE"><title>Etymology.</title><p>After the place Drago, Bocas del Toro, Panama, meaning “mouth of the dragon” and referring to the type locality.</p></tp:treatment-sec><tp:treatment-sec sec-type="ecology" id="SECID0EKGAE"><title>Ecology and remarks.</title><p>This species occurs among coral rubble at 2–3 m depth in Panama. This species is most likely the species called <italic><tp:taxon-name><tp:taxon-name-part taxon-name-part-type="genus" reg="Amphilochus">Amphilochus</tp:taxon-name-part> <tp:taxon-name-part taxon-name-part-type="species" reg="neapolitanus">neapolitanus</tp:taxon-name-part></tp:taxon-name></italic> (Della Vale, 1893) from the western Atlantic and Caribbean Sea (<xref ref-type="bibr" rid="B70">McKinney 1978</xref>; <xref ref-type="bibr" rid="B97">Thomas 1993</xref>) and <italic><tp:taxon-name><tp:taxon-name-part taxon-name-part-type="genus" reg="Apolochus">Apolochus</tp:taxon-name-part></tp:taxon-name></italic> sp. A (<xref ref-type="bibr" rid="B53">LeCroy 2002</xref>) based on the small, non-triturative molar and lack of anterolateral spines on the gnathopod 2 propodus. <italic><tp:taxon-name><tp:taxon-name-part taxon-name-part-type="genus" reg="Apolochus">Apolochus</tp:taxon-name-part> <tp:taxon-name-part taxon-name-part-type="species" reg="dragensis">dragensis</tp:taxon-name-part></tp:taxon-name></italic> sp. nov. can be differentiated from <italic><tp:taxon-name><tp:taxon-name-part taxon-name-part-type="genus" reg="Apolochus">Apolochus</tp:taxon-name-part> <tp:taxon-name-part taxon-name-part-type="species" reg="neapolitanus">neapolitanus</tp:taxon-name-part></tp:taxon-name></italic> based on the drawings from the Mediterranean illustrating a slightly triturative molar with two spines, a more densely setose uropod 2, and a wider telson (<xref ref-type="bibr" rid="B49">Krapp-Schickel 1982</xref>). The reduced molar and lack of anterolateral spines on the gnathopod 2 propodus easily distinguish this species from all other species documented from the region who have a triturative molar and anterolateral spines on the gnathopod 2 propodus (<italic><tp:taxon-name><tp:taxon-name-part taxon-name-part-type="genus" reg="Apolochus">A.</tp:taxon-name-part> <tp:taxon-name-part taxon-name-part-type="species" reg="pillaii">pillaii</tp:taxon-name-part></tp:taxon-name></italic> (Barnard &amp; Thomas, 1983), <italic><tp:taxon-name><tp:taxon-name-part taxon-name-part-type="genus" reg="Apolochus">A.</tp:taxon-name-part> <tp:taxon-name-part taxon-name-part-type="species" reg="cassahoya">cassahoya</tp:taxon-name-part></tp:taxon-name></italic> (McKinney, 1978), and <italic><tp:taxon-name><tp:taxon-name-part taxon-name-part-type="genus" reg="Apolochus">A.</tp:taxon-name-part> <tp:taxon-name-part taxon-name-part-type="species" reg="delacaya">delacaya</tp:taxon-name-part></tp:taxon-name></italic> (McKinney, 1978)). The new species shares a minute accessory flagellum on antenna 1 with <italic><tp:taxon-name><tp:taxon-name-part taxon-name-part-type="genus" reg="Apolochus">A.</tp:taxon-name-part> <tp:taxon-name-part taxon-name-part-type="species" reg="pillaii">pillaii</tp:taxon-name-part></tp:taxon-name></italic>, but <italic><tp:taxon-name><tp:taxon-name-part taxon-name-part-type="genus" reg="Apolochus">A.</tp:taxon-name-part> <tp:taxon-name-part taxon-name-part-type="species" reg="cassahoya">cassahoya</tp:taxon-name-part></tp:taxon-name></italic> and <italic><tp:taxon-name><tp:taxon-name-part taxon-name-part-type="genus" reg="Apolochus">A.</tp:taxon-name-part> <tp:taxon-name-part taxon-name-part-type="species" reg="delacaya">delacaya</tp:taxon-name-part></tp:taxon-name></italic> have an accessory flagellum equal to the length of antenna 1 peduncle article 3. The new species shares a reduced molar with several other species but differs in the following ways: <italic><tp:taxon-name><tp:taxon-name-part taxon-name-part-type="genus" reg="Apolochus">A.</tp:taxon-name-part> <tp:taxon-name-part taxon-name-part-type="species" reg="barnardi">barnardi</tp:taxon-name-part></tp:taxon-name></italic> and <italic><tp:taxon-name><tp:taxon-name-part taxon-name-part-type="genus" reg="Apolochus">A.</tp:taxon-name-part> <tp:taxon-name-part taxon-name-part-type="species" reg="staudei">staudei</tp:taxon-name-part></tp:taxon-name></italic> Hoover &amp; Bousfield, 2001 have short, stout dactyls on pereopods 3 and 4 (vs medium length and slender); <italic><tp:taxon-name><tp:taxon-name-part taxon-name-part-type="genus" reg="Apolochus">A.</tp:taxon-name-part> <tp:taxon-name-part taxon-name-part-type="species" reg="borealis">borealis</tp:taxon-name-part></tp:taxon-name></italic> (Enequist, 1949) has a short carpus on gnathopod 2 (vs reaching the palmar angle); and <italic><tp:taxon-name><tp:taxon-name-part taxon-name-part-type="genus" reg="Apolochus">A.</tp:taxon-name-part> <tp:taxon-name-part taxon-name-part-type="species" reg="litoralis">litoralis</tp:taxon-name-part></tp:taxon-name></italic> (Stout, 1912) has densely spinose uropods (vs few spine-setae). The new species is also easily distinguished from the other <italic><tp:taxon-name><tp:taxon-name-part taxon-name-part-type="genus" reg="Apolochus">Apolochus</tp:taxon-name-part></tp:taxon-name></italic> species diagnosed here in having a round head margin (vs acute in <tp:taxon-name><tp:taxon-name-part taxon-name-part-type="genus" reg="Apolochus">A.</tp:taxon-name-part> <tp:taxon-name-part taxon-name-part-type="uncertainty-rank">cf.</tp:taxon-name-part> <tp:taxon-name-part taxon-name-part-type="species" reg="picadurus">picadurus</tp:taxon-name-part></tp:taxon-name> (Barnard, 1962) and subquadrate in <italic><tp:taxon-name><tp:taxon-name-part taxon-name-part-type="genus" reg="Apolochus">A.</tp:taxon-name-part> <tp:taxon-name-part taxon-name-part-type="species" reg="pillaii">pillaii</tp:taxon-name-part></tp:taxon-name></italic>). <italic><tp:taxon-name><tp:taxon-name-part taxon-name-part-type="genus" reg="Apolochus">Apolochus</tp:taxon-name-part> <tp:taxon-name-part taxon-name-part-type="species" reg="dragensis">dragensis</tp:taxon-name-part></tp:taxon-name></italic> sp. nov. differs from all other described <italic><tp:taxon-name><tp:taxon-name-part taxon-name-part-type="genus" reg="Apolochus">Apolochus</tp:taxon-name-part></tp:taxon-name></italic> species in having a reduced molar. Living specimens are translucent with tan coloration on anterior and posterior ends, white opaque coloration on anterior half, rust coloration on pereopods 6 and 7, red stripes on antennae, and red eyes.</p></tp:treatment-sec><tp:treatment-sec><!--Section generated to contain objects referenced in tp:taxon-treatment.--><fig id="F21" position="float" orientation="portrait"><object-id xmlns:xlink="http://www.w3.org/1999/xlink" content-type="doi" xlink:type="simple">10.3897/zookeys.1259.165130.figure22</object-id><object-id xmlns:xlink="http://www.w3.org/1999/xlink" content-type="arpha" xlink:type="simple">8CA68C90-5487-5759-8266-CA400BB3053B</object-id><label>Figure 22.</label><caption><p>Photographs of living specimens unless noted. A. <italic><tp:taxon-name><tp:taxon-name-part taxon-name-part-type="genus" reg="Apolochus">Apolochus</tp:taxon-name-part> <tp:taxon-name-part taxon-name-part-type="species" reg="dragensis">dragensis</tp:taxon-name-part></tp:taxon-name></italic> sp. nov.; B. <italic><tp:taxon-name><tp:taxon-name-part taxon-name-part-type="genus" reg="Apolochus">Apolochus</tp:taxon-name-part> <tp:taxon-name-part taxon-name-part-type="species" reg="pillaii">pillaii</tp:taxon-name-part></tp:taxon-name></italic>; C. <tp:taxon-name><tp:taxon-name-part taxon-name-part-type="genus" reg="Apolochus">Apolochus</tp:taxon-name-part> <tp:taxon-name-part taxon-name-part-type="uncertainty-rank">cf.</tp:taxon-name-part> <tp:taxon-name-part taxon-name-part-type="species" reg="picadurus">picadurus</tp:taxon-name-part></tp:taxon-name> (ethanol-preserved specimen); D. <tp:taxon-name><tp:taxon-name-part taxon-name-part-type="genus" reg="Seba">Seba</tp:taxon-name-part> <tp:taxon-name-part taxon-name-part-type="uncertainty-rank">cf.</tp:taxon-name-part> <tp:taxon-name-part taxon-name-part-type="species" reg="tropica">tropica</tp:taxon-name-part></tp:taxon-name> (ethanol-preserved specimen); E. <italic><tp:taxon-name><tp:taxon-name-part taxon-name-part-type="genus" reg="Stenothoe">Stenothoe</tp:taxon-name-part> <tp:taxon-name-part taxon-name-part-type="species" reg="gallensis">gallensis</tp:taxon-name-part></tp:taxon-name></italic>; F. <italic><tp:taxon-name><tp:taxon-name-part taxon-name-part-type="genus" reg="Stenothoe">Stenothoe</tp:taxon-name-part> <tp:taxon-name-part taxon-name-part-type="species" reg="minuta">minuta</tp:taxon-name-part></tp:taxon-name></italic>; G. <italic><tp:taxon-name><tp:taxon-name-part taxon-name-part-type="genus" reg="Stenothoe">Stenothoe</tp:taxon-name-part> <tp:taxon-name-part taxon-name-part-type="species" reg="valida">valida</tp:taxon-name-part></tp:taxon-name></italic> (ethanol-preserved specimen). Scale bars: 1.0 mm.</p></caption><graphic xmlns:xlink="http://www.w3.org/1999/xlink" xlink:href="zookeys-1259-057_article-165130__-g022.jpg" position="float" orientation="portrait" xlink:type="simple" id="oo_1461634.jpg"><uri content-type="original_file" xlink:type="simple">https://binary.pensoft.net/fig/1461634</uri></graphic></fig></tp:treatment-sec><ref-list><ref id="B53"><mixed-citation xmlns:xlink="http://www.w3.org/1999/xlink" xlink:type="simple"><person-group><name name-style="western"><surname>LeCroy</surname><given-names>SE</given-names></name></person-group> (<year>2002</year>) An Illustrated Identification Guide to the Nearshore Marine and Estuarine Gammaridean <tp:taxon-name><tp:taxon-name-part taxon-name-part-type="order">Amphipoda</tp:taxon-name-part></tp:taxon-name> of Florida Volume 2: Families <tp:taxon-name><tp:taxon-name-part taxon-name-part-type="family">Ampeliscidae</tp:taxon-name-part></tp:taxon-name>, <tp:taxon-name><tp:taxon-name-part taxon-name-part-type="family">Amphilochidae</tp:taxon-name-part></tp:taxon-name>, <tp:taxon-name><tp:taxon-name-part taxon-name-part-type="family">Ampithoidae</tp:taxon-name-part></tp:taxon-name>, <tp:taxon-name><tp:taxon-name-part taxon-name-part-type="family">Aoridae</tp:taxon-name-part></tp:taxon-name>, <tp:taxon-name><tp:taxon-name-part taxon-name-part-type="family">Argissidae</tp:taxon-name-part></tp:taxon-name> and <tp:taxon-name><tp:taxon-name-part taxon-name-part-type="family">Haustoriidae</tp:taxon-name-part></tp:taxon-name>. Florida Department of Environmental Protection Annual Report Contract No. WM724 2: 197–410.</mixed-citation></ref><ref id="B70"><mixed-citation xmlns:xlink="http://www.w3.org/1999/xlink" xlink:type="simple"><person-group><name name-style="western"><surname>McKinney</surname><given-names>LD</given-names></name></person-group> (<year>1978</year>) <article-title><tp:taxon-name><tp:taxon-name-part taxon-name-part-type="family">Amphilochidae</tp:taxon-name-part></tp:taxon-name> (<tp:taxon-name><tp:taxon-name-part taxon-name-part-type="subphylum">Crustacea</tp:taxon-name-part></tp:taxon-name>: <tp:taxon-name><tp:taxon-name-part taxon-name-part-type="order">Amphipoda</tp:taxon-name-part></tp:taxon-name>) from the Western Gulf of Mexico and Caribbean Sea.</article-title><source>Gulf and Caribbean Research</source><volume>6</volume>(<issue>2</issue>): <fpage>137</fpage>–<lpage>143</lpage>. <ext-link xlink:href="10.18785/grr.0602.04" ext-link-type="doi" xlink:type="simple">https://doi.org/10.18785/grr.0602.04</ext-link></mixed-citation></ref><ref id="B97"><mixed-citation xmlns:xlink="http://www.w3.org/1999/xlink" xlink:type="simple"><person-group><name name-style="western"><surname>Thomas</surname><given-names>JD</given-names></name></person-group> (<year>1993</year>) <article-title>Identification manual for marine <tp:taxon-name><tp:taxon-name-part taxon-name-part-type="order">Amphipoda</tp:taxon-name-part></tp:taxon-name> (<tp:taxon-name><tp:taxon-name-part taxon-name-part-type="suborder">Gammaridea</tp:taxon-name-part></tp:taxon-name>): I. Common coral reef and rocky bottom amphipods of South Florida. Florida Department of Environmental Protection Final Report Contract No.</article-title><source>SP</source><volume>290</volume>: <fpage>1</fpage>–<lpage>83</lpage>.</mixed-citation></ref><ref id="B49"><mixed-citation xmlns:xlink="http://www.w3.org/1999/xlink" xlink:type="simple"><person-group><name name-style="western"><surname>Krapp-Schickel</surname><given-names>G</given-names></name></person-group> (<year>1982</year>) <article-title>Family <tp:taxon-name><tp:taxon-name-part taxon-name-part-type="family">Amphilochidae</tp:taxon-name-part></tp:taxon-name>. The <tp:taxon-name><tp:taxon-name-part taxon-name-part-type="order">Amphipoda</tp:taxon-name-part></tp:taxon-name> of the Mediteranean. Part 1. <tp:taxon-name><tp:taxon-name-part taxon-name-part-type="suborder">Gammaridea</tp:taxon-name-part></tp:taxon-name> (<tp:taxon-name><tp:taxon-name-part taxon-name-part-type="family">Acanthonotozomatidae</tp:taxon-name-part></tp:taxon-name> to <tp:taxon-name><tp:taxon-name-part taxon-name-part-type="suborder">Gammaridea</tp:taxon-name-part></tp:taxon-name>).</article-title> In: <person-group><name name-style="western"><surname>Ruffo</surname><given-names>S</given-names></name></person-group> (<role>Ed.</role>) <issue-title>The Amphipoda of the Mediteranean. Part 1. Gammaridea (Acanthonotozomatidae to Gammaridea).</issue-title><source>Mémoires de l’Institut océanographique, Monaco</source><volume>13</volume>: <fpage>1</fpage>–<lpage>364</lpage>.</mixed-citation></ref></ref-list></tp:taxon-treatment>
