# Supplementary material for: ﻿Caribbean Amphipoda (Crustacea) of Panama. Part V: parvorder Amphilochidira
Source: Zookeys. 2025 Nov 10;1259:57–102. doi: 10.3897/zookeys.1259.165130 (PMC12624357; doi:10.3897/zookeys.1259.165130)
Supplement: XML Treatment for Apolochus cf. picadurus [file zookeys.1259.165130-treatment3.xml]

<!DOCTYPE tp:taxon-treatment
  PUBLIC "-//TaxonX//DTD Taxonomic Treatment Publishing DTD v0 20100105//EN" "tax-treatment-NSO.dtd">
<tp:taxon-treatment xmlns:tp="http://www.plazi.org/taxpub"><tp:treatment-meta><kwd-group><label>Taxon classification</label><kwd>
                <named-content content-type="kingdom">Animalia</named-content>
              </kwd><kwd>
                <named-content content-type="order">Amphipoda</named-content>
              </kwd><kwd>
                <named-content content-type="family">Amphilochidae</named-content>
              </kwd></kwd-group><mixed-citation publication-type="journal"><person-group><name><surname>Dugger</surname><given-names>Abigail R.</given-names></name><name><surname>White</surname><given-names>Kristine N.</given-names></name></person-group><article-title>﻿Caribbean <tp:taxon-name><tp:taxon-name-part taxon-name-part-type="order">Amphipoda</tp:taxon-name-part></tp:taxon-name> (<tp:taxon-name><tp:taxon-name-part taxon-name-part-type="subphylum">Crustacea</tp:taxon-name-part></tp:taxon-name>) of Panama. Part V: parvorder <tp:taxon-name><tp:taxon-name-part taxon-name-part-type="parvorder">Amphilochidira</tp:taxon-name-part></tp:taxon-name></article-title><source>Zookeys</source><day>10</day><month>11</month><year>2025</year><volume>1259</volume><fpage>57</fpage><lpage>102</lpage><pub-id pub-id-type="doi">10.3897/zookeys.1259.165130</pub-id></mixed-citation></tp:treatment-meta><tp:nomenclature><label>﻿</label><tp:taxon-name><object-id xmlns:xlink="http://www.w3.org/1999/xlink" content-type="arpha" xlink:type="simple">E092FE14-34F3-50F2-81B6-60291BA932DD</object-id>
              <tp:taxon-name-part taxon-name-part-type="genus" reg="Apolochus">Apolochus</tp:taxon-name-part>
              <tp:taxon-name-part taxon-name-part-type="uncertainty-rank">cf.</tp:taxon-name-part>
              <tp:taxon-name-part taxon-name-part-type="species" reg="picadurus">picadurus</tp:taxon-name-part>
            </tp:taxon-name><tp:taxon-authority>(Barnard, 1962)</tp:taxon-authority><xref ref-type="fig" rid="F3">Figs 4</xref><xref ref-type="fig" rid="F21">, 22B</xref><tp:nomenclature-citation-list><tp:nomenclature-citation><tp:taxon-name>
                  <tp:taxon-name-part taxon-name-part-type="genus" reg="Amphilochus">Amphilochus</tp:taxon-name-part> <tp:taxon-name-part taxon-name-part-type="species" reg="picadurus">picadurus</tp:taxon-name-part></tp:taxon-name><comment>Barnard, 1962: 126–129, fig. 4.</comment></tp:nomenclature-citation><tp:nomenclature-citation><tp:taxon-name>
                  <tp:taxon-name-part taxon-name-part-type="genus" reg="Apolochus">Apolochus</tp:taxon-name-part> <tp:taxon-name-part taxon-name-part-type="species" reg="picadurus">picadurus</tp:taxon-name-part></tp:taxon-name><comment>: <xref ref-type="bibr" rid="B45">Hoover and Bousfield 2001</xref>: 15.</comment></tp:nomenclature-citation></tp:nomenclature-citation-list></tp:nomenclature><tp:treatment-sec sec-type="material" id="SECID0EVPAE"><title>Material examined.</title><p>Panama • 1–2 mm • 3 ♀; Bocas del Toro, Pigeon Key Reef; <named-content xmlns:xlink="http://www.w3.org/1999/xlink" content-type="dwc:verbatimCoordinates" xlink:type="simple"><named-content content-type="geo-json" specific-use="{&#34;type&#34;:&#34;Point&#34;,&#34;coordinates&#34;:[-82.248900,9.269300]}" id="NCID0E5PAE" xlink:type="simple">9.2693°N, 82.2489°W</named-content></named-content>; depth 0.5–1 m; among <italic><tp:taxon-name><tp:taxon-name-part taxon-name-part-type="genus" reg="Halimeda">Halimeda</tp:taxon-name-part></tp:taxon-name></italic> and <italic><tp:taxon-name><tp:taxon-name-part taxon-name-part-type="genus" reg="Thalassia">Thalassia</tp:taxon-name-part></tp:taxon-name></italic>; 9 Aug 2005; E. Baiser, T.A. Haney, S. LeCroy leg.; <named-content xmlns:xlink="http://www.w3.org/1999/xlink" content-type="dwc:institutional_code" xlink:title="Gulf Coast Research Laboratory Museum" xlink:href="http://grbio.org/institution/gulf-coast-research-laboratory" xlink:type="simple">GCRL</named-content> 6673 • 2 ♀; Bocas del Toro, Crawl Caye; <named-content xmlns:xlink="http://www.w3.org/1999/xlink" content-type="dwc:verbatimCoordinates" xlink:type="simple"><named-content content-type="geo-json" specific-use="{&#34;type&#34;:&#34;Point&#34;,&#34;coordinates&#34;:[-82.129000,9.247600]}" id="NCID0EYQAE" xlink:type="simple">9.2476°N, 82.1290°W</named-content></named-content>; depth 5–8 m; among coral rubble; 26 June 2023; K.N. White leg.; <named-content xmlns:xlink="http://www.w3.org/1999/xlink" content-type="dwc:institutional_code" xlink:title="Smithsonian Institution, U.S. National Museum of Natural History" xlink:href="http://grbio.org/institution/smithsonian-institution" xlink:type="simple">USNM</named-content> 1762915.</p><fig id="F3" position="float" orientation="portrait"><object-id xmlns:xlink="http://www.w3.org/1999/xlink" content-type="doi" xlink:type="simple">10.3897/zookeys.1259.165130.figure4</object-id><object-id xmlns:xlink="http://www.w3.org/1999/xlink" content-type="arpha" xlink:type="simple">AE9FB66E-F8A1-554E-B27A-1387C6AD325F</object-id><label>Figure 4.</label><caption><p><tp:taxon-name><tp:taxon-name-part taxon-name-part-type="genus" reg="Apolochus">Apolochus</tp:taxon-name-part> <tp:taxon-name-part taxon-name-part-type="uncertainty-rank">cf.</tp:taxon-name-part> <tp:taxon-name-part taxon-name-part-type="species" reg="picadurus">picadurus</tp:taxon-name-part></tp:taxon-name>, female, 1.9 mm, gnathopod 2 lateral, pereopod 3, head, and antennae 1. Scale bars: 0.5 mm.</p></caption><graphic xmlns:xlink="http://www.w3.org/1999/xlink" xlink:href="zookeys-1259-057_article-165130__-g004.jpg" position="float" orientation="portrait" xlink:type="simple" id="oo_1461616.jpg"><uri content-type="original_file" xlink:type="simple">https://binary.pensoft.net/fig/1461616</uri></graphic></fig></tp:treatment-sec><tp:treatment-sec sec-type="diagnosis" id="SECID0E2RAE"><title>Diagnosis.</title><p>Head anteroventral margin acute. Antenna 1 shorter than peduncle of antenna 2, lacking accessory flagellum. Gnathopod 2 carpal lobe nearly reaching palmar angle; propodus lacking anterolateral spines, with anterodistal projection. Pereopods 3 and 4 dactyli slender.</p></tp:treatment-sec><tp:treatment-sec sec-type="distribution" id="SECID0EASAE"><title>Distribution.</title><p>USA: Southern California (<xref ref-type="bibr" rid="B6">Barnard 1962</xref>); Panama: Bocas del Toro (present study).</p></tp:treatment-sec><tp:treatment-sec sec-type="ecology" id="SECID0EKSAE"><title>Ecology and remarks.</title><p>This species occurs among coral rubble, <italic><tp:taxon-name><tp:taxon-name-part taxon-name-part-type="genus" reg="Halimeda">Halimeda</tp:taxon-name-part></tp:taxon-name></italic>, and <italic><tp:taxon-name><tp:taxon-name-part taxon-name-part-type="genus" reg="Thalassia">Thalassia</tp:taxon-name-part></tp:taxon-name></italic> at depths of 0.5–8 m in Panama and among green mud and rock in Southern California at depths from 3.6–36 m (<xref ref-type="bibr" rid="B6">Barnard 1962</xref>). Panamanian specimens agree closely with the original description. However, the mandibular molar was broken during dissection and cannot be confirmed in Panamanian specimens. The current distribution of this species is from central to Southern California (<xref ref-type="bibr" rid="B6">Barnard 1962</xref>). This finding extends the range of this species to include the Caribbean Sea. Analysis of more specimens is needed to confirm the species. Color of living specimens is unknown, ethanol-preserved specimens retain a brown spotted pattern.</p></tp:treatment-sec><tp:treatment-sec><!--Section generated to contain objects referenced in tp:taxon-treatment.--><fig id="F21" position="float" orientation="portrait"><object-id xmlns:xlink="http://www.w3.org/1999/xlink" content-type="doi" xlink:type="simple">10.3897/zookeys.1259.165130.figure22</object-id><object-id xmlns:xlink="http://www.w3.org/1999/xlink" content-type="arpha" xlink:type="simple">8CA68C90-5487-5759-8266-CA400BB3053B</object-id><label>Figure 22.</label><caption><p>Photographs of living specimens unless noted. A. <italic><tp:taxon-name><tp:taxon-name-part taxon-name-part-type="genus" reg="Apolochus">Apolochus</tp:taxon-name-part> <tp:taxon-name-part taxon-name-part-type="species" reg="dragensis">dragensis</tp:taxon-name-part></tp:taxon-name></italic> sp. nov.; B. <italic><tp:taxon-name><tp:taxon-name-part taxon-name-part-type="genus" reg="Apolochus">Apolochus</tp:taxon-name-part> <tp:taxon-name-part taxon-name-part-type="species" reg="pillaii">pillaii</tp:taxon-name-part></tp:taxon-name></italic>; C. <tp:taxon-name><tp:taxon-name-part taxon-name-part-type="genus" reg="Apolochus">Apolochus</tp:taxon-name-part> <tp:taxon-name-part taxon-name-part-type="uncertainty-rank">cf.</tp:taxon-name-part> <tp:taxon-name-part taxon-name-part-type="species" reg="picadurus">picadurus</tp:taxon-name-part></tp:taxon-name> (ethanol-preserved specimen); D. <tp:taxon-name><tp:taxon-name-part taxon-name-part-type="genus" reg="Seba">Seba</tp:taxon-name-part> <tp:taxon-name-part taxon-name-part-type="uncertainty-rank">cf.</tp:taxon-name-part> <tp:taxon-name-part taxon-name-part-type="species" reg="tropica">tropica</tp:taxon-name-part></tp:taxon-name> (ethanol-preserved specimen); E. <italic><tp:taxon-name><tp:taxon-name-part taxon-name-part-type="genus" reg="Stenothoe">Stenothoe</tp:taxon-name-part> <tp:taxon-name-part taxon-name-part-type="species" reg="gallensis">gallensis</tp:taxon-name-part></tp:taxon-name></italic>; F. <italic><tp:taxon-name><tp:taxon-name-part taxon-name-part-type="genus" reg="Stenothoe">Stenothoe</tp:taxon-name-part> <tp:taxon-name-part taxon-name-part-type="species" reg="minuta">minuta</tp:taxon-name-part></tp:taxon-name></italic>; G. <italic><tp:taxon-name><tp:taxon-name-part taxon-name-part-type="genus" reg="Stenothoe">Stenothoe</tp:taxon-name-part> <tp:taxon-name-part taxon-name-part-type="species" reg="valida">valida</tp:taxon-name-part></tp:taxon-name></italic> (ethanol-preserved specimen). Scale bars: 1.0 mm.</p></caption><graphic xmlns:xlink="http://www.w3.org/1999/xlink" xlink:href="zookeys-1259-057_article-165130__-g022.jpg" position="float" orientation="portrait" xlink:type="simple" id="oo_1461634.jpg"><uri content-type="original_file" xlink:type="simple">https://binary.pensoft.net/fig/1461634</uri></graphic></fig></tp:treatment-sec><ref-list><ref id="B45"><mixed-citation xmlns:xlink="http://www.w3.org/1999/xlink" xlink:type="simple"><person-group><name name-style="western"><surname>Hoover</surname><given-names>PM</given-names></name><name name-style="western"><surname>Bousfield</surname><given-names>EL</given-names></name></person-group> (<year>2001</year>) <article-title>The amphipod superfamily <tp:taxon-name><tp:taxon-name-part taxon-name-part-type="superfamily">Leucothoidea</tp:taxon-name-part></tp:taxon-name> on the Pacific coast of North America: Family <tp:taxon-name><tp:taxon-name-part taxon-name-part-type="family">Amphilochidae</tp:taxon-name-part></tp:taxon-name>: systematics and distributional ecology.</article-title><source>Amphipacifica</source><volume>1</volume>: <fpage>3</fpage>–<lpage>28</lpage>. <ext-link xlink:href="https://www.biodiversitylibrary.org/page/52431695" ext-link-type="uri" xlink:type="simple">https://www.biodiversitylibrary.org/page/52431695</ext-link></mixed-citation></ref><ref id="B6"><mixed-citation xmlns:xlink="http://www.w3.org/1999/xlink" xlink:type="simple"><person-group><name name-style="western"><surname>Barnard</surname><given-names>JL</given-names></name></person-group> (<year>1962</year>) <article-title>Benthic marine <tp:taxon-name><tp:taxon-name-part taxon-name-part-type="order">Amphipoda</tp:taxon-name-part></tp:taxon-name> of southern California: Families <tp:taxon-name><tp:taxon-name-part taxon-name-part-type="family">Amphilochidae</tp:taxon-name-part></tp:taxon-name>, <tp:taxon-name><tp:taxon-name-part taxon-name-part-type="family">Leucothoidae</tp:taxon-name-part></tp:taxon-name>, <tp:taxon-name><tp:taxon-name-part taxon-name-part-type="family">Stenothoidae</tp:taxon-name-part></tp:taxon-name>, <tp:taxon-name><tp:taxon-name-part taxon-name-part-type="family">Argissidae</tp:taxon-name-part></tp:taxon-name>, <tp:taxon-name><tp:taxon-name-part taxon-name-part-type="family">Hyalidae</tp:taxon-name-part></tp:taxon-name>.</article-title><source>Pacific Naturalist</source><volume>3</volume>(<issue>3</issue>): <fpage>116</fpage>–<lpage>163</lpage>.</mixed-citation></ref></ref-list></tp:taxon-treatment>
