# Supplementary material for: ﻿Caribbean Amphipoda (Crustacea) of Panama. Part V: parvorder Amphilochidira
Source: Zookeys. 2025 Nov 10;1259:57–102. doi: 10.3897/zookeys.1259.165130 (PMC12624357; doi:10.3897/zookeys.1259.165130)
Supplement: XML Treatment for Apolochus pillaii [file zookeys.1259.165130-treatment4.xml]

<!DOCTYPE tp:taxon-treatment
  PUBLIC "-//TaxonX//DTD Taxonomic Treatment Publishing DTD v0 20100105//EN" "tax-treatment-NSO.dtd">
<tp:taxon-treatment xmlns:tp="http://www.plazi.org/taxpub"><tp:treatment-meta><kwd-group><label>Taxon classification</label><kwd>
                <named-content content-type="kingdom">Animalia</named-content>
              </kwd><kwd>
                <named-content content-type="order">Amphipoda</named-content>
              </kwd><kwd>
                <named-content content-type="family">Amphilochidae</named-content>
              </kwd></kwd-group><mixed-citation publication-type="journal"><person-group><name><surname>Dugger</surname><given-names>Abigail R.</given-names></name><name><surname>White</surname><given-names>Kristine N.</given-names></name></person-group><article-title>﻿Caribbean <tp:taxon-name><tp:taxon-name-part taxon-name-part-type="order">Amphipoda</tp:taxon-name-part></tp:taxon-name> (<tp:taxon-name><tp:taxon-name-part taxon-name-part-type="subphylum">Crustacea</tp:taxon-name-part></tp:taxon-name>) of Panama. Part V: parvorder <tp:taxon-name><tp:taxon-name-part taxon-name-part-type="parvorder">Amphilochidira</tp:taxon-name-part></tp:taxon-name></article-title><source>Zookeys</source><day>10</day><month>11</month><year>2025</year><volume>1259</volume><fpage>57</fpage><lpage>102</lpage><pub-id pub-id-type="doi">10.3897/zookeys.1259.165130</pub-id></mixed-citation></tp:treatment-meta><tp:nomenclature><label>﻿</label><tp:taxon-name><object-id xmlns:xlink="http://www.w3.org/1999/xlink" content-type="arpha" xlink:type="simple">EFA867F5-BC21-57A9-A966-B0AC2AAF50BF</object-id>
              <tp:taxon-name-part taxon-name-part-type="genus" reg="Apolochus">Apolochus</tp:taxon-name-part>
              <tp:taxon-name-part taxon-name-part-type="species" reg="pillaii">pillaii</tp:taxon-name-part>
            </tp:taxon-name><tp:taxon-authority>(Barnard &amp; Thomas, 1983)</tp:taxon-authority><xref ref-type="fig" rid="F4">Figs 5</xref><xref ref-type="fig" rid="F21">, 22C</xref><tp:nomenclature-citation-list><tp:nomenclature-citation><tp:taxon-name>
                  <tp:taxon-name-part taxon-name-part-type="genus" reg="Amphilochus">Amphilochus</tp:taxon-name-part> <tp:taxon-name-part taxon-name-part-type="species" reg="pillaii">pillaii</tp:taxon-name-part></tp:taxon-name><comment>Barnard &amp; Thomas, 1983: 179–187, figs 1–3.</comment></tp:nomenclature-citation><tp:nomenclature-citation><tp:taxon-name>
                  <tp:taxon-name-part taxon-name-part-type="genus" reg="Apolochus">Apolochus</tp:taxon-name-part> <tp:taxon-name-part taxon-name-part-type="species" reg="pillaii">pillaii</tp:taxon-name-part></tp:taxon-name><comment>: <xref ref-type="bibr" rid="B45">Hoover and Bousfield 2001</xref>: 15; <xref ref-type="bibr" rid="B53">LeCroy 2002</xref>: 230, fig. 239.</comment></tp:nomenclature-citation></tp:nomenclature-citation-list></tp:nomenclature><tp:treatment-sec sec-type="material" id="SECID0EVVAE"><title>Material examined.</title><p>Panama • 1.3 mm • 1 ♀; Bocas del Toro, Swan Caye; <named-content xmlns:xlink="http://www.w3.org/1999/xlink" content-type="dwc:verbatimCoordinates" xlink:type="simple"><named-content content-type="geo-json" specific-use="{&#34;type&#34;:&#34;Point&#34;,&#34;coordinates&#34;:[-82.300000,9.453600]}" id="NCID0E5VAE" xlink:type="simple">9.4536°N, 82.3000°W</named-content></named-content>; depth 2 m; among coral rubble; 24 June 2023; K.N. White leg.; <named-content xmlns:xlink="http://www.w3.org/1999/xlink" content-type="dwc:institutional_code" xlink:title="Smithsonian Institution, U.S. National Museum of Natural History" xlink:href="http://grbio.org/institution/smithsonian-institution" xlink:type="simple">USNM</named-content> 1762916.</p><fig id="F4" position="float" orientation="portrait"><object-id xmlns:xlink="http://www.w3.org/1999/xlink" content-type="doi" xlink:type="simple">10.3897/zookeys.1259.165130.figure5</object-id><object-id xmlns:xlink="http://www.w3.org/1999/xlink" content-type="arpha" xlink:type="simple">BF2D55C3-E5EB-500D-914C-EF8F2FD0E331</object-id><label>Figure 5.</label><caption><p><italic><tp:taxon-name><tp:taxon-name-part taxon-name-part-type="genus" reg="Apolochus">Apolochus</tp:taxon-name-part> <tp:taxon-name-part taxon-name-part-type="species" reg="pillaii">pillaii</tp:taxon-name-part></tp:taxon-name></italic>, female, 1.3 mm, pereopod 3, gnathopod 2 lateral, head, gnathopod 1 lateral. Scale bars: 0.5 mm.</p></caption><graphic xmlns:xlink="http://www.w3.org/1999/xlink" xlink:href="zookeys-1259-057_article-165130__-g005.jpg" position="float" orientation="portrait" xlink:type="simple" id="oo_1461617.jpg"><uri content-type="original_file" xlink:type="simple">https://binary.pensoft.net/fig/1461617</uri></graphic></fig></tp:treatment-sec><tp:treatment-sec sec-type="diagnosis" id="SECID0E6WAE"><title>Diagnosis.</title><p>Head anteroventral margin subquadrate. Antenna 1 shorter than peduncle of antenna 2 with minute uni-articulate accessory flagellum. Gnathopod 2 carpal lobe clearly not reaching palmar angle; propodus with two anterolateral spines, lacking anterodistal projection, anterodistal margin acute. Pereopods 3 and 4 dactyli slender.</p></tp:treatment-sec><tp:treatment-sec sec-type="distribution" id="SECID0EEXAE"><title>Distribution.</title><p>USA: Florida Keys (<xref ref-type="bibr" rid="B19">Barnard and Thomas 1983</xref>); Belize (<xref ref-type="bibr" rid="B68">Martín et al. 2013</xref>); Panama: Bocas del Toro (present study).</p></tp:treatment-sec><tp:treatment-sec sec-type="ecology" id="SECID0ESXAE"><title>Ecology and remarks.</title><p>This species occurs among coral rubble at a depth of 2 m in Panama and is commensal on <italic><tp:taxon-name><tp:taxon-name-part taxon-name-part-type="genus" reg="Pterogorgia">Pterogorgia</tp:taxon-name-part> <tp:taxon-name-part taxon-name-part-type="species" reg="anceps">anceps</tp:taxon-name-part></tp:taxon-name></italic>, the purple gorgonian in the Florida Keys (<xref ref-type="bibr" rid="B19">Barnard and Thomas 1983</xref>). Panamanian specimens agree closely with the original description of this species with the exception of having two anterolateral spines on gnathopod 2 propodus (vs four), which may be due to the smaller size of the Panamanian specimen (1.3 vs 3.3 mm). Living specimens are translucent with tan coloration on anterior and posterior ends, white coloration on pereonites 3 and 4, brown spots on entire body, red stripes on antennae, and red eyes.</p></tp:treatment-sec><tp:treatment-sec><!--Section generated to contain objects referenced in tp:taxon-treatment.--><fig id="F21" position="float" orientation="portrait"><object-id xmlns:xlink="http://www.w3.org/1999/xlink" content-type="doi" xlink:type="simple">10.3897/zookeys.1259.165130.figure22</object-id><object-id xmlns:xlink="http://www.w3.org/1999/xlink" content-type="arpha" xlink:type="simple">8CA68C90-5487-5759-8266-CA400BB3053B</object-id><label>Figure 22.</label><caption><p>Photographs of living specimens unless noted. A. <italic><tp:taxon-name><tp:taxon-name-part taxon-name-part-type="genus" reg="Apolochus">Apolochus</tp:taxon-name-part> <tp:taxon-name-part taxon-name-part-type="species" reg="dragensis">dragensis</tp:taxon-name-part></tp:taxon-name></italic> sp. nov.; B. <italic><tp:taxon-name><tp:taxon-name-part taxon-name-part-type="genus" reg="Apolochus">Apolochus</tp:taxon-name-part> <tp:taxon-name-part taxon-name-part-type="species" reg="pillaii">pillaii</tp:taxon-name-part></tp:taxon-name></italic>; C. <tp:taxon-name><tp:taxon-name-part taxon-name-part-type="genus" reg="Apolochus">Apolochus</tp:taxon-name-part> <tp:taxon-name-part taxon-name-part-type="uncertainty-rank">cf.</tp:taxon-name-part> <tp:taxon-name-part taxon-name-part-type="species" reg="picadurus">picadurus</tp:taxon-name-part></tp:taxon-name> (ethanol-preserved specimen); D. <tp:taxon-name><tp:taxon-name-part taxon-name-part-type="genus" reg="Seba">Seba</tp:taxon-name-part> <tp:taxon-name-part taxon-name-part-type="uncertainty-rank">cf.</tp:taxon-name-part> <tp:taxon-name-part taxon-name-part-type="species" reg="tropica">tropica</tp:taxon-name-part></tp:taxon-name> (ethanol-preserved specimen); E. <italic><tp:taxon-name><tp:taxon-name-part taxon-name-part-type="genus" reg="Stenothoe">Stenothoe</tp:taxon-name-part> <tp:taxon-name-part taxon-name-part-type="species" reg="gallensis">gallensis</tp:taxon-name-part></tp:taxon-name></italic>; F. <italic><tp:taxon-name><tp:taxon-name-part taxon-name-part-type="genus" reg="Stenothoe">Stenothoe</tp:taxon-name-part> <tp:taxon-name-part taxon-name-part-type="species" reg="minuta">minuta</tp:taxon-name-part></tp:taxon-name></italic>; G. <italic><tp:taxon-name><tp:taxon-name-part taxon-name-part-type="genus" reg="Stenothoe">Stenothoe</tp:taxon-name-part> <tp:taxon-name-part taxon-name-part-type="species" reg="valida">valida</tp:taxon-name-part></tp:taxon-name></italic> (ethanol-preserved specimen). Scale bars: 1.0 mm.</p></caption><graphic xmlns:xlink="http://www.w3.org/1999/xlink" xlink:href="zookeys-1259-057_article-165130__-g022.jpg" position="float" orientation="portrait" xlink:type="simple" id="oo_1461634.jpg"><uri content-type="original_file" xlink:type="simple">https://binary.pensoft.net/fig/1461634</uri></graphic></fig></tp:treatment-sec><ref-list><ref id="B45"><mixed-citation xmlns:xlink="http://www.w3.org/1999/xlink" xlink:type="simple"><person-group><name name-style="western"><surname>Hoover</surname><given-names>PM</given-names></name><name name-style="western"><surname>Bousfield</surname><given-names>EL</given-names></name></person-group> (<year>2001</year>) <article-title>The amphipod superfamily <tp:taxon-name><tp:taxon-name-part taxon-name-part-type="superfamily">Leucothoidea</tp:taxon-name-part></tp:taxon-name> on the Pacific coast of North America: Family <tp:taxon-name><tp:taxon-name-part taxon-name-part-type="family">Amphilochidae</tp:taxon-name-part></tp:taxon-name>: systematics and distributional ecology.</article-title><source>Amphipacifica</source><volume>1</volume>: <fpage>3</fpage>–<lpage>28</lpage>. <ext-link xlink:href="https://www.biodiversitylibrary.org/page/52431695" ext-link-type="uri" xlink:type="simple">https://www.biodiversitylibrary.org/page/52431695</ext-link></mixed-citation></ref><ref id="B53"><mixed-citation xmlns:xlink="http://www.w3.org/1999/xlink" xlink:type="simple"><person-group><name name-style="western"><surname>LeCroy</surname><given-names>SE</given-names></name></person-group> (<year>2002</year>) An Illustrated Identification Guide to the Nearshore Marine and Estuarine Gammaridean <tp:taxon-name><tp:taxon-name-part taxon-name-part-type="order">Amphipoda</tp:taxon-name-part></tp:taxon-name> of Florida Volume 2: Families <tp:taxon-name><tp:taxon-name-part taxon-name-part-type="family">Ampeliscidae</tp:taxon-name-part></tp:taxon-name>, <tp:taxon-name><tp:taxon-name-part taxon-name-part-type="family">Amphilochidae</tp:taxon-name-part></tp:taxon-name>, <tp:taxon-name><tp:taxon-name-part taxon-name-part-type="family">Ampithoidae</tp:taxon-name-part></tp:taxon-name>, <tp:taxon-name><tp:taxon-name-part taxon-name-part-type="family">Aoridae</tp:taxon-name-part></tp:taxon-name>, <tp:taxon-name><tp:taxon-name-part taxon-name-part-type="family">Argissidae</tp:taxon-name-part></tp:taxon-name> and <tp:taxon-name><tp:taxon-name-part taxon-name-part-type="family">Haustoriidae</tp:taxon-name-part></tp:taxon-name>. Florida Department of Environmental Protection Annual Report Contract No. WM724 2: 197–410.</mixed-citation></ref><ref id="B19"><mixed-citation xmlns:xlink="http://www.w3.org/1999/xlink" xlink:type="simple"><person-group><name name-style="western"><surname>Barnard</surname><given-names>JL</given-names></name><name name-style="western"><surname>Thomas</surname><given-names>JD</given-names></name></person-group> (<year>1983</year>) <article-title>A new species of <italic><tp:taxon-name><tp:taxon-name-part taxon-name-part-type="genus">Amphilochus</tp:taxon-name-part></tp:taxon-name></italic> from the gorgonian <italic><tp:taxon-name><tp:taxon-name-part taxon-name-part-type="genus">Pterogorgia</tp:taxon-name-part> <tp:taxon-name-part taxon-name-part-type="species">anceps</tp:taxon-name-part></tp:taxon-name></italic> in the Caribbean Sea.</article-title> In: <person-group><name name-style="western"><surname>John</surname><given-names>PA</given-names></name></person-group> (<role>Ed.</role>) <issue-title>Selected Papers on Crustacea.</issue-title><source>The Aquarium, Trivandrum</source>, <fpage>179</fpage>–<lpage>187</lpage>.</mixed-citation></ref><ref id="B68"><mixed-citation xmlns:xlink="http://www.w3.org/1999/xlink" xlink:type="simple"><person-group><name name-style="western"><surname>Martín</surname><given-names>A</given-names></name><name name-style="western"><surname>Díaz</surname><given-names>Y</given-names></name><name name-style="western"><surname>Miloslavich</surname><given-names>P</given-names></name><name name-style="western"><surname>Escobar-Briones</surname><given-names>E</given-names></name><name name-style="western"><surname>Guerra-García</surname><given-names>JM</given-names></name><name name-style="western"><surname>Ortiz</surname><given-names>M</given-names></name><name name-style="western"><surname>Valencia</surname><given-names>B</given-names></name><name name-style="western"><surname>Giraldo</surname><given-names>A</given-names></name><name name-style="western"><surname>Klein</surname><given-names>E</given-names></name></person-group> (<year>2013</year>) <article-title>Regional diversity of <tp:taxon-name><tp:taxon-name-part taxon-name-part-type="order">Amphipoda</tp:taxon-name-part></tp:taxon-name> in the Caribbean Sea.</article-title><source>Revista de Bilogía Tropical</source><volume>61</volume>(<issue>4</issue>): <fpage>1681</fpage>–<lpage>1720</lpage>. <ext-link xlink:href="10.15517/rbt.v61i4.12816" ext-link-type="doi" xlink:type="simple">https://doi.org/10.15517/rbt.v61i4.12816</ext-link></mixed-citation></ref></ref-list></tp:taxon-treatment>
