# Supplementary material for: ﻿Caribbean Amphipoda (Crustacea) of Panama. Part V: parvorder Amphilochidira
Source: Zookeys. 2025 Nov 10;1259:57–102. doi: 10.3897/zookeys.1259.165130 (PMC12624357; doi:10.3897/zookeys.1259.165130)
Supplement: XML Treatment for Stenothoe gallensis [file zookeys.1259.165130-treatment8.xml]

<!DOCTYPE tp:taxon-treatment
  PUBLIC "-//TaxonX//DTD Taxonomic Treatment Publishing DTD v0 20100105//EN" "tax-treatment-NSO.dtd">
<tp:taxon-treatment xmlns:tp="http://www.plazi.org/taxpub"><tp:treatment-meta><kwd-group><label>Taxon classification</label><kwd>
                <named-content content-type="kingdom">Animalia</named-content>
              </kwd><kwd>
                <named-content content-type="order">Amphipoda</named-content>
              </kwd><kwd>
                <named-content content-type="family">Stenothoidae</named-content>
              </kwd></kwd-group><mixed-citation publication-type="journal"><person-group><name><surname>Dugger</surname><given-names>Abigail R.</given-names></name><name><surname>White</surname><given-names>Kristine N.</given-names></name></person-group><article-title>﻿Caribbean <tp:taxon-name><tp:taxon-name-part taxon-name-part-type="order">Amphipoda</tp:taxon-name-part></tp:taxon-name> (<tp:taxon-name><tp:taxon-name-part taxon-name-part-type="subphylum">Crustacea</tp:taxon-name-part></tp:taxon-name>) of Panama. Part V: parvorder <tp:taxon-name><tp:taxon-name-part taxon-name-part-type="parvorder">Amphilochidira</tp:taxon-name-part></tp:taxon-name></article-title><source>Zookeys</source><day>10</day><month>11</month><year>2025</year><volume>1259</volume><fpage>57</fpage><lpage>102</lpage><pub-id pub-id-type="doi">10.3897/zookeys.1259.165130</pub-id></mixed-citation></tp:treatment-meta><tp:nomenclature><label>﻿</label><tp:taxon-name><object-id xmlns:xlink="http://www.w3.org/1999/xlink" content-type="arpha" xlink:type="simple">0BC7B530-32E2-5037-A83A-7FD1E7993AEE</object-id>
              <tp:taxon-name-part taxon-name-part-type="genus" reg="Stenothoe">Stenothoe</tp:taxon-name-part>
              <tp:taxon-name-part taxon-name-part-type="species" reg="gallensis">gallensis</tp:taxon-name-part>
            </tp:taxon-name><tp:taxon-authority>Walker, 1904</tp:taxon-authority><xref ref-type="fig" rid="F6">Figs 7</xref><xref ref-type="fig" rid="F21">, 22E</xref><tp:nomenclature-citation-list><tp:nomenclature-citation><tp:taxon-name>
                  <tp:taxon-name-part taxon-name-part-type="genus" reg="Probolium">Probolium</tp:taxon-name-part> <tp:taxon-name-part taxon-name-part-type="species" reg="polyprion">polyprion</tp:taxon-name-part></tp:taxon-name><comment>: <xref ref-type="bibr" rid="B27">Catta 1876</xref>: 15–27, pl. 2, fig. 1 [not <tp:taxon-name><tp:taxon-name-part taxon-name-part-type="genus" reg="Probolium">Probolium</tp:taxon-name-part> <tp:taxon-name-part taxon-name-part-type="species" reg="polyprion">polyprion</tp:taxon-name-part></tp:taxon-name> Costa, 1853].</comment></tp:nomenclature-citation><tp:nomenclature-citation><tp:taxon-name>
                  <tp:taxon-name-part taxon-name-part-type="genus" reg="Stenothoe">Stenothoe</tp:taxon-name-part> <tp:taxon-name-part taxon-name-part-type="species" reg="gallensis">gallensis</tp:taxon-name-part></tp:taxon-name><comment>Walker, 1904: 261–262, pl. 3, fig. 19; <xref ref-type="bibr" rid="B55">LeCroy 2011</xref>: 722, fig. 569; <xref ref-type="bibr" rid="B50">Krapp-Schickel 2015</xref>: 8–10.</comment></tp:nomenclature-citation><tp:nomenclature-citation><tp:taxon-name>
                  <tp:taxon-name-part taxon-name-part-type="genus" reg="Stenothoe">Stenothoe</tp:taxon-name-part> <tp:taxon-name-part taxon-name-part-type="species" reg="cattail">cattail</tp:taxon-name-part></tp:taxon-name><comment>: <xref ref-type="bibr" rid="B93">Stebbing 1906</xref>: 195.</comment></tp:nomenclature-citation><tp:nomenclature-citation><tp:taxon-name>
                  <tp:taxon-name-part taxon-name-part-type="genus" reg="Stenothoe">Stenothoe</tp:taxon-name-part> <tp:taxon-name-part taxon-name-part-type="species" reg="crenulata">crenulata</tp:taxon-name-part></tp:taxon-name><comment>: <xref ref-type="bibr" rid="B28">Chevreux 1907</xref>: 412–413.</comment></tp:nomenclature-citation><tp:nomenclature-citation><tp:taxon-name>
                  <tp:taxon-name-part taxon-name-part-type="genus" reg="Stenothoe">Stenothoe</tp:taxon-name-part> <tp:taxon-name-part taxon-name-part-type="species" reg="valida">valida</tp:taxon-name-part></tp:taxon-name><comment>: <xref ref-type="bibr" rid="B51">Kunkel 1910</xref>: 16–18, fig. 5 [not <tp:taxon-name><tp:taxon-name-part taxon-name-part-type="genus" reg="Stenothoe">Stenothoe</tp:taxon-name-part> <tp:taxon-name-part taxon-name-part-type="species" reg="valida">valida</tp:taxon-name-part></tp:taxon-name> Dana, 1853]</comment></tp:nomenclature-citation><tp:nomenclature-citation><tp:taxon-name>
                  <tp:taxon-name-part taxon-name-part-type="genus" reg="Stenothoe">Stenothoe</tp:taxon-name-part>
                </tp:taxon-name><comment>sp. A: <xref ref-type="bibr" rid="B81">Rakocinski et al. 1996</xref>: 350.</comment></tp:nomenclature-citation></tp:nomenclature-citation-list></tp:nomenclature><tp:treatment-sec sec-type="material" id="SECID0EBIAG"><title>Material examined.</title><p>Panama • 1–4 mm • 1 ♀; Bocas del Toro, Pandora; <named-content xmlns:xlink="http://www.w3.org/1999/xlink" content-type="dwc:verbatimCoordinates" xlink:type="simple"><named-content content-type="geo-json" specific-use="{&#34;type&#34;:&#34;Point&#34;,&#34;coordinates&#34;:[-82.222200,9.327800]}" id="NCID0EKIAG" xlink:type="simple">9.3278°N, 82.2222°W</named-content></named-content>; depth 10 m; among coral rubble; 10 Aug 2021; K.N. White leg.; <named-content xmlns:xlink="http://www.w3.org/1999/xlink" content-type="dwc:institutional_code" xlink:title="Smithsonian Institution, U.S. National Museum of Natural History" xlink:href="http://grbio.org/institution/smithsonian-institution" xlink:type="simple">USNM</named-content> 1762917 • 6 ♂, 37 ♀, 3 juveniles; Bocas del Toro, Hospital Point; <named-content xmlns:xlink="http://www.w3.org/1999/xlink" content-type="dwc:verbatimCoordinates" xlink:type="simple"><named-content content-type="geo-json" specific-use="{&#34;type&#34;:&#34;Point&#34;,&#34;coordinates&#34;:[-82.218500,9.333300]}" id="NCID0EWIAG" xlink:type="simple">9.3333°N, 82.2185°W</named-content></named-content>; depth 11 m; buoy scraping; 26 June 2023; K.N. White leg.; <named-content xmlns:xlink="http://www.w3.org/1999/xlink" content-type="dwc:institutional_code" xlink:title="Smithsonian Institution, U.S. National Museum of Natural History" xlink:href="http://grbio.org/institution/smithsonian-institution" xlink:type="simple">USNM</named-content> 1762918 • 3 ♂, 2 ♀; Bocas del Toro, Crawl Caye; depth 0–1 m; buoy scraping; 29 June 2023; K.N. White leg.; <named-content xmlns:xlink="http://www.w3.org/1999/xlink" content-type="dwc:institutional_code" xlink:title="Smithsonian Institution, U.S. National Museum of Natural History" xlink:href="http://grbio.org/institution/smithsonian-institution" xlink:type="simple">USNM</named-content> 1762919.</p><fig id="F6" position="float" orientation="portrait"><object-id xmlns:xlink="http://www.w3.org/1999/xlink" content-type="doi" xlink:type="simple">10.3897/zookeys.1259.165130.figure7</object-id><object-id xmlns:xlink="http://www.w3.org/1999/xlink" content-type="arpha" xlink:type="simple">CD777359-D802-50A1-B651-DEFC05E0F14B</object-id><label>Figure 7.</label><caption><p><italic><tp:taxon-name><tp:taxon-name-part taxon-name-part-type="genus" reg="Stenothoe">Stenothoe</tp:taxon-name-part> <tp:taxon-name-part taxon-name-part-type="species" reg="gallensis">gallensis</tp:taxon-name-part></tp:taxon-name></italic>, female, 3 mm, uropods 1–3, head, gnathopod 2 lateral, pereopod 7. Scale bars: 0.5 mm.</p></caption><graphic xmlns:xlink="http://www.w3.org/1999/xlink" xlink:href="zookeys-1259-057_article-165130__-g007.jpg" position="float" orientation="portrait" xlink:type="simple" id="oo_1461619.jpg"><uri content-type="original_file" xlink:type="simple">https://binary.pensoft.net/fig/1461619</uri></graphic></fig></tp:treatment-sec><tp:treatment-sec sec-type="diagnosis" id="SECID0E2JAG"><title>Diagnosis.</title><p>Head anterior margin subtruncate, eye relatively small. Gnathopod 2 of female propodus subovate, palmar angle absent, palm smooth. Gnathopod 2 of male propodus palmar angle absent, with distal palmar tooth (not illustrated). Pereopod 7 merus posterodistal lobe not reaching more than halfway to distal margin of carpus. Uropod 1 peduncle with distoventral spur; inner ramus with one spine-seta. Uropod 3 second article of ramus subequal in length with first article of ramus.</p></tp:treatment-sec><tp:treatment-sec sec-type="distribution" id="SECID0EAKAG"><title>Distribution.</title><p>This species has been reported worldwide in tropical and warm temperate seas. Western Atlantic distribution: USA: North Carolina (<xref ref-type="bibr" rid="B38">Fox and Bynum 1975</xref>), Louisiana (<xref ref-type="bibr" rid="B62">Lewbel et al. 1987</xref>), Florida (<xref ref-type="bibr" rid="B33">Culpepper 1969</xref>; <xref ref-type="bibr" rid="B97">Thomas 1993</xref>; <xref ref-type="bibr" rid="B73">Nelson 1995</xref>; <xref ref-type="bibr" rid="B81">Rakocinski et al. 1996</xref>; <xref ref-type="bibr" rid="B55">LeCroy 2011</xref>), Texas (<xref ref-type="bibr" rid="B69">McKinney 1977</xref>); Mexico: Veracruz (<xref ref-type="bibr" rid="B69">McKinney 1977</xref>), Quintana Roo (<xref ref-type="bibr" rid="B74">Oliva-Rivera and Jiménez-Cueto 1992</xref>); Cuba: Sabana-Camagüey (<xref ref-type="bibr" rid="B76">Ortiz and Lalana 1996</xref>); Costa Rica: (<xref ref-type="bibr" rid="B68">Martín et al. 2013</xref>); Venezuela: Anzoátegui, Sucre (<xref ref-type="bibr" rid="B67">Martín and Díaz 2003</xref>); Puerto Rico (<xref ref-type="bibr" rid="B88">Shoemaker 1935</xref>); Virgin Islands (<xref ref-type="bibr" rid="B88">Shoemaker 1935</xref>); Panama: Bocas del Toro (present study).</p></tp:treatment-sec><tp:treatment-sec sec-type="ecology" id="SECID0ECMAG"><title>Ecology and remarks.</title><p>This species occurs among coral rubble and fouling organisms at depths to 11 m. Panamanian specimens agree closely with previous descriptions of <italic><tp:taxon-name><tp:taxon-name-part taxon-name-part-type="genus" reg="Stenothoe">Stenothoe</tp:taxon-name-part> <tp:taxon-name-part taxon-name-part-type="species" reg="gallensis">gallensis</tp:taxon-name-part></tp:taxon-name></italic>. Living specimens are white with mottled mustard coloration, orange antennae, and orange eyes.</p></tp:treatment-sec><tp:treatment-sec><!--Section generated to contain objects referenced in tp:taxon-treatment.--><fig id="F21" position="float" orientation="portrait"><object-id xmlns:xlink="http://www.w3.org/1999/xlink" content-type="doi" xlink:type="simple">10.3897/zookeys.1259.165130.figure22</object-id><object-id xmlns:xlink="http://www.w3.org/1999/xlink" content-type="arpha" xlink:type="simple">8CA68C90-5487-5759-8266-CA400BB3053B</object-id><label>Figure 22.</label><caption><p>Photographs of living specimens unless noted. A. <italic><tp:taxon-name><tp:taxon-name-part taxon-name-part-type="genus" reg="Apolochus">Apolochus</tp:taxon-name-part> <tp:taxon-name-part taxon-name-part-type="species" reg="dragensis">dragensis</tp:taxon-name-part></tp:taxon-name></italic> sp. nov.; B. <italic><tp:taxon-name><tp:taxon-name-part taxon-name-part-type="genus" reg="Apolochus">Apolochus</tp:taxon-name-part> <tp:taxon-name-part taxon-name-part-type="species" reg="pillaii">pillaii</tp:taxon-name-part></tp:taxon-name></italic>; C. <tp:taxon-name><tp:taxon-name-part taxon-name-part-type="genus" reg="Apolochus">Apolochus</tp:taxon-name-part> <tp:taxon-name-part taxon-name-part-type="uncertainty-rank">cf.</tp:taxon-name-part> <tp:taxon-name-part taxon-name-part-type="species" reg="picadurus">picadurus</tp:taxon-name-part></tp:taxon-name> (ethanol-preserved specimen); D. <tp:taxon-name><tp:taxon-name-part taxon-name-part-type="genus" reg="Seba">Seba</tp:taxon-name-part> <tp:taxon-name-part taxon-name-part-type="uncertainty-rank">cf.</tp:taxon-name-part> <tp:taxon-name-part taxon-name-part-type="species" reg="tropica">tropica</tp:taxon-name-part></tp:taxon-name> (ethanol-preserved specimen); E. <italic><tp:taxon-name><tp:taxon-name-part taxon-name-part-type="genus" reg="Stenothoe">Stenothoe</tp:taxon-name-part> <tp:taxon-name-part taxon-name-part-type="species" reg="gallensis">gallensis</tp:taxon-name-part></tp:taxon-name></italic>; F. <italic><tp:taxon-name><tp:taxon-name-part taxon-name-part-type="genus" reg="Stenothoe">Stenothoe</tp:taxon-name-part> <tp:taxon-name-part taxon-name-part-type="species" reg="minuta">minuta</tp:taxon-name-part></tp:taxon-name></italic>; G. <italic><tp:taxon-name><tp:taxon-name-part taxon-name-part-type="genus" reg="Stenothoe">Stenothoe</tp:taxon-name-part> <tp:taxon-name-part taxon-name-part-type="species" reg="valida">valida</tp:taxon-name-part></tp:taxon-name></italic> (ethanol-preserved specimen). Scale bars: 1.0 mm.</p></caption><graphic xmlns:xlink="http://www.w3.org/1999/xlink" xlink:href="zookeys-1259-057_article-165130__-g022.jpg" position="float" orientation="portrait" xlink:type="simple" id="oo_1461634.jpg"><uri content-type="original_file" xlink:type="simple">https://binary.pensoft.net/fig/1461634</uri></graphic></fig></tp:treatment-sec><ref-list><ref id="B27"><mixed-citation xmlns:xlink="http://www.w3.org/1999/xlink" xlink:type="simple"><person-group><name name-style="western"><surname>Catta</surname><given-names>JD</given-names></name></person-group> (<year>1876</year>) <article-title>Note sur quelques crustacés erratiques.</article-title><source>Annales des Sciences naturelles, Zoologie et Paléontologie comprenant l’Anatomie, la Physiologie, la Classification et l’Histoire naturelle des Animaux</source><volume>6</volume>(<issue>3</issue>): <fpage>1</fpage>–<lpage>33</lpage>. <ext-link xlink:href="https://archive.org/details/essaisurquelques00catt" ext-link-type="uri" xlink:type="simple">https://archive.org/details/essaisurquelques00catt</ext-link></mixed-citation></ref><ref id="B55"><mixed-citation xmlns:xlink="http://www.w3.org/1999/xlink" xlink:type="simple"><person-group><name name-style="western"><surname>LeCroy</surname><given-names>SE</given-names></name></person-group> (<year>2011</year>) An Illustrated Identification Guide to The Nearshore Marine and Estuarine Gammaridean <tp:taxon-name><tp:taxon-name-part taxon-name-part-type="order">Amphipoda</tp:taxon-name-part></tp:taxon-name> of Florida (Vol. 5): Families <tp:taxon-name><tp:taxon-name-part taxon-name-part-type="family">Leucothoidae</tp:taxon-name-part></tp:taxon-name>, <tp:taxon-name><tp:taxon-name-part taxon-name-part-type="family">Liljeborgiidae</tp:taxon-name-part></tp:taxon-name>, <tp:taxon-name><tp:taxon-name-part taxon-name-part-type="family">Neomegamphopidae</tp:taxon-name-part></tp:taxon-name>, <tp:taxon-name><tp:taxon-name-part taxon-name-part-type="family">Ochlesidae</tp:taxon-name-part></tp:taxon-name>, <tp:taxon-name><tp:taxon-name-part taxon-name-part-type="family">Phliantidae</tp:taxon-name-part></tp:taxon-name>, <tp:taxon-name><tp:taxon-name-part taxon-name-part-type="family">Phoxocephalidae</tp:taxon-name-part></tp:taxon-name>, <tp:taxon-name><tp:taxon-name-part taxon-name-part-type="family">Platyischnopidae</tp:taxon-name-part></tp:taxon-name>, <tp:taxon-name><tp:taxon-name-part taxon-name-part-type="family">Pleustidae</tp:taxon-name-part></tp:taxon-name>, <tp:taxon-name><tp:taxon-name-part taxon-name-part-type="family">Podoceridae</tp:taxon-name-part></tp:taxon-name>, <tp:taxon-name><tp:taxon-name-part taxon-name-part-type="family">Pontoporeiidae</tp:taxon-name-part></tp:taxon-name>, <tp:taxon-name><tp:taxon-name-part taxon-name-part-type="family">Sebidae</tp:taxon-name-part></tp:taxon-name>, <tp:taxon-name><tp:taxon-name-part taxon-name-part-type="family">Stenothoidae</tp:taxon-name-part></tp:taxon-name>, <tp:taxon-name><tp:taxon-name-part taxon-name-part-type="family">Synopiidae</tp:taxon-name-part></tp:taxon-name>, and <tp:taxon-name><tp:taxon-name-part taxon-name-part-type="family">Talitridae</tp:taxon-name-part></tp:taxon-name>. Florida Department of Environmental Protection Annual Report Contract No. WM949 5: 615–816.</mixed-citation></ref><ref id="B50"><mixed-citation xmlns:xlink="http://www.w3.org/1999/xlink" xlink:type="simple"><person-group><name name-style="western"><surname>Krapp-Schickel</surname><given-names>T</given-names></name></person-group> (<year>2015</year>) <article-title>Minute but constant morphological differences within members of <tp:taxon-name><tp:taxon-name-part taxon-name-part-type="family">Stenothoidae</tp:taxon-name-part></tp:taxon-name>: the <italic><tp:taxon-name><tp:taxon-name-part taxon-name-part-type="genus">Stenothoe</tp:taxon-name-part> <tp:taxon-name-part taxon-name-part-type="species">gallensis</tp:taxon-name-part></tp:taxon-name></italic> group with four new members, keys to <italic><tp:taxon-name><tp:taxon-name-part taxon-name-part-type="genus">Stenothoe</tp:taxon-name-part></tp:taxon-name></italic> worldwide, a new species of <italic><tp:taxon-name><tp:taxon-name-part taxon-name-part-type="genus">Parametopa</tp:taxon-name-part></tp:taxon-name></italic> and <italic><tp:taxon-name><tp:taxon-name-part taxon-name-part-type="genus">Sudanea</tp:taxon-name-part></tp:taxon-name></italic> n. gen. (<tp:taxon-name><tp:taxon-name-part taxon-name-part-type="subphylum">Crustacea</tp:taxon-name-part></tp:taxon-name>: <tp:taxon-name><tp:taxon-name-part taxon-name-part-type="order">Amphipoda</tp:taxon-name-part></tp:taxon-name>).</article-title><source>Journal of Natural History</source><volume>49</volume>(<issue>37–38</issue>): <fpage>2309</fpage>–<lpage>2377</lpage>. <ext-link xlink:href="10.1080/00222933.2015.1021873" ext-link-type="doi" xlink:type="simple">https://doi.org/10.1080/00222933.2015.1021873</ext-link></mixed-citation></ref><ref id="B93"><mixed-citation xmlns:xlink="http://www.w3.org/1999/xlink" xlink:type="simple"><person-group><name name-style="western"><surname>Stebbing</surname><given-names>TRR</given-names></name></person-group> (<year>1906</year>) <article-title><tp:taxon-name><tp:taxon-name-part taxon-name-part-type="order">Amphipoda</tp:taxon-name-part></tp:taxon-name>. I. <tp:taxon-name><tp:taxon-name-part taxon-name-part-type="suborder">Gammaridea</tp:taxon-name-part></tp:taxon-name>.</article-title><source>Das Tiereich</source><volume>21</volume>: <fpage>1</fpage>–<lpage>806</lpage>. <ext-link xlink:href="10.5962/bhl.title.1224" ext-link-type="doi" xlink:type="simple">https://doi.org/10.5962/bhl.title.1224</ext-link></mixed-citation></ref><ref id="B28"><mixed-citation xmlns:xlink="http://www.w3.org/1999/xlink" xlink:type="simple"><person-group><name name-style="western"><surname>Chevreux</surname><given-names>E</given-names></name></person-group> (<year>1907</year>) <article-title>Diagnoses d’amphipodes nouveaux recueillis dans les possessions de L’Océanie, par M.L. Seurat, directeur du laboratoire de recherches biologiques de Rikitea.</article-title><source>Bulletin du Museum d’Histoire Naturelle</source><volume>13</volume>(<issue>6</issue>): <fpage>412</fpage>–<lpage>417</lpage>. <ext-link xlink:href="10.5962/bhl.part.4480" ext-link-type="doi" xlink:type="simple">https://doi.org/10.5962/bhl.part.4480</ext-link></mixed-citation></ref><ref id="B51"><mixed-citation xmlns:xlink="http://www.w3.org/1999/xlink" xlink:type="simple"><person-group><name name-style="western"><surname>Kunkel</surname><given-names>BW</given-names></name></person-group> (<year>1910</year>) <article-title>The <tp:taxon-name><tp:taxon-name-part taxon-name-part-type="order">Amphipoda</tp:taxon-name-part></tp:taxon-name> of Bermuda.</article-title><source>Transactions of the Connecticut Academy of Arts and Sciences</source><volume>16</volume>: <fpage>1</fpage>–<lpage>116</lpage>. <ext-link xlink:href="https://biostor.org/reference/58334" ext-link-type="uri" xlink:type="simple">https://biostor.org/reference/58334</ext-link></mixed-citation></ref><ref id="B81"><mixed-citation xmlns:xlink="http://www.w3.org/1999/xlink" xlink:type="simple"><person-group><name name-style="western"><surname>Rakocinski</surname><given-names>CF</given-names></name><name name-style="western"><surname>Heard</surname><given-names>RW</given-names></name><name name-style="western"><surname>LeCroy</surname><given-names>SE</given-names></name><name name-style="western"><surname>McLelland</surname><given-names>JA</given-names></name><name name-style="western"><surname>Simons</surname><given-names>T</given-names></name></person-group> (<year>1996</year>) <article-title>Responses by macrobenthic assemblages to extensive beach restoration at Perdido Key, Florida, U.S.A.</article-title><source>Journal of Coastal Research</source><volume>12</volume>(<issue>1</issue>): <fpage>326</fpage>–<lpage>353</lpage>. <ext-link xlink:href="https://journals.flvc.org/jcr/article/view/79833" ext-link-type="uri" xlink:type="simple">https://journals.flvc.org/jcr/article/view/79833</ext-link></mixed-citation></ref><ref id="B38"><mixed-citation xmlns:xlink="http://www.w3.org/1999/xlink" xlink:type="simple"><person-group><name name-style="western"><surname>Fox</surname><given-names>RS</given-names></name><name name-style="western"><surname>Bynum</surname><given-names>KH</given-names></name></person-group> (<year>1975</year>) <article-title>The amphipod crustaceans of North Carolina estuarine waters.</article-title><source>Chesapeake Science</source><volume>16</volume>(<issue>4</issue>): <fpage>223</fpage>–<lpage>237</lpage>. <ext-link xlink:href="10.2307/1350941" ext-link-type="doi" xlink:type="simple">https://doi.org/10.2307/1350941</ext-link></mixed-citation></ref><ref id="B62"><mixed-citation xmlns:xlink="http://www.w3.org/1999/xlink" xlink:type="simple"><person-group><name name-style="western"><surname>Lewbel</surname><given-names>GS</given-names></name><name name-style="western"><surname>Howard</surname><given-names>RL</given-names></name><name name-style="western"><surname>Gallaway</surname><given-names>BJ</given-names></name></person-group> (<year>1987</year>) <article-title>Zonation of dominant fouling organisms on Northern Gulf of Mexico petroleum platforms.</article-title><source>Marine Environmental Research</source><volume>21</volume>(<issue>3</issue>): <fpage>199</fpage>–<lpage>224</lpage>. <ext-link xlink:href="10.1016/0141-1136(87)90066-3" ext-link-type="doi" xlink:type="simple">https://doi.org/10.1016/0141-1136(87)90066-3</ext-link></mixed-citation></ref><ref id="B33"><mixed-citation xmlns:xlink="http://www.w3.org/1999/xlink" xlink:type="simple"><person-group><name name-style="western"><surname>Culpepper</surname><given-names>TJ</given-names></name></person-group> (<year>1969</year>) A taxonomic and ecological study of selected benthonic and gammarid crustaceans from the northeastern Gulf of Mexico. PhD thesis, Texas A&amp;M University, College Station, Texas. <ext-link xlink:href="https://hdl.handle.net/1969.1/DISSERTATIONS-173931" ext-link-type="uri" xlink:type="simple">https://hdl.handle.net/1969.1/DISSERTATIONS-173931</ext-link></mixed-citation></ref><ref id="B97"><mixed-citation xmlns:xlink="http://www.w3.org/1999/xlink" xlink:type="simple"><person-group><name name-style="western"><surname>Thomas</surname><given-names>JD</given-names></name></person-group> (<year>1993</year>) <article-title>Identification manual for marine <tp:taxon-name><tp:taxon-name-part taxon-name-part-type="order">Amphipoda</tp:taxon-name-part></tp:taxon-name> (<tp:taxon-name><tp:taxon-name-part taxon-name-part-type="suborder">Gammaridea</tp:taxon-name-part></tp:taxon-name>): I. Common coral reef and rocky bottom amphipods of South Florida. Florida Department of Environmental Protection Final Report Contract No.</article-title><source>SP</source><volume>290</volume>: <fpage>1</fpage>–<lpage>83</lpage>.</mixed-citation></ref><ref id="B73"><mixed-citation xmlns:xlink="http://www.w3.org/1999/xlink" xlink:type="simple"><person-group><name name-style="western"><surname>Nelson</surname><given-names>WG</given-names></name></person-group> (<year>1995</year>) <article-title>Amphipod crustaceans of the Indian River Lagoon: Current status and threats to biodiversity.</article-title><source>Bulletin of Marine Science</source><volume>57</volume>(<issue>1</issue>): <fpage>143</fpage>–<lpage>152</lpage>.</mixed-citation></ref><ref id="B69"><mixed-citation xmlns:xlink="http://www.w3.org/1999/xlink" xlink:type="simple"><person-group><name name-style="western"><surname>McKinney</surname><given-names>LD</given-names></name></person-group> (<year>1977</year>) The origin and distribution of shallow water gammaridean <tp:taxon-name><tp:taxon-name-part taxon-name-part-type="order">Amphipoda</tp:taxon-name-part></tp:taxon-name> in the Gulf of Mexico and Caribbean Sea with notes on their ecology. PhD Thesis, Texas A&amp;M University, College Station, Texas, U.S.A.</mixed-citation></ref><ref id="B74"><mixed-citation xmlns:xlink="http://www.w3.org/1999/xlink" xlink:type="simple"><person-group><name name-style="western"><surname>Oliva-Rivera</surname><given-names>JJ</given-names></name><name name-style="western"><surname>Jiménez-Cueto</surname><given-names>S</given-names></name></person-group> (<year>1992</year>) <article-title>Anfipodos bentonicos (<tp:taxon-name><tp:taxon-name-part taxon-name-part-type="subphylum">Crustacea</tp:taxon-name-part></tp:taxon-name>: <tp:taxon-name><tp:taxon-name-part taxon-name-part-type="superorder">Peracarida</tp:taxon-name-part></tp:taxon-name>) de la Reserva de la Biofera de Sian Ka’an, Quintana Roo, Mexico.</article-title><source>In: Navarro D, Suarez-Morales E (Eds) Diversidad Biologica en la Reserva de la Bioserfa de Sian Ka’an Quintana Roo, Mexico</source><volume>2</volume>: <fpage>169</fpage>–<lpage>195</lpage>.</mixed-citation></ref><ref id="B76"><mixed-citation xmlns:xlink="http://www.w3.org/1999/xlink" xlink:type="simple"><person-group><name name-style="western"><surname>Ortiz</surname><given-names>M</given-names></name><name name-style="western"><surname>Lalana</surname><given-names>R</given-names></name></person-group> (<year>1996</year>) <article-title>Los anfípodos de la primera expedición conjunta Cuba-USA, a bordo del B/I Ulises, a las aguas del Archipélago Sabana-Camagüey, Cuba, en 1994.</article-title><source>Anales del Instituto de Biología, Universidad Nacional Autónoma de México, Serie Zoologiá</source><volume>67</volume>(<issue>1</issue>): <fpage>89</fpage>–<lpage>101</lpage>. <ext-link xlink:href="https://archive.org/details/aibunamsz-2462-2502" ext-link-type="uri" xlink:type="simple">https://archive.org/details/aibunamsz-2462-2502</ext-link></mixed-citation></ref><ref id="B68"><mixed-citation xmlns:xlink="http://www.w3.org/1999/xlink" xlink:type="simple"><person-group><name name-style="western"><surname>Martín</surname><given-names>A</given-names></name><name name-style="western"><surname>Díaz</surname><given-names>Y</given-names></name><name name-style="western"><surname>Miloslavich</surname><given-names>P</given-names></name><name name-style="western"><surname>Escobar-Briones</surname><given-names>E</given-names></name><name name-style="western"><surname>Guerra-García</surname><given-names>JM</given-names></name><name name-style="western"><surname>Ortiz</surname><given-names>M</given-names></name><name name-style="western"><surname>Valencia</surname><given-names>B</given-names></name><name name-style="western"><surname>Giraldo</surname><given-names>A</given-names></name><name name-style="western"><surname>Klein</surname><given-names>E</given-names></name></person-group> (<year>2013</year>) <article-title>Regional diversity of <tp:taxon-name><tp:taxon-name-part taxon-name-part-type="order">Amphipoda</tp:taxon-name-part></tp:taxon-name> in the Caribbean Sea.</article-title><source>Revista de Bilogía Tropical</source><volume>61</volume>(<issue>4</issue>): <fpage>1681</fpage>–<lpage>1720</lpage>. <ext-link xlink:href="10.15517/rbt.v61i4.12816" ext-link-type="doi" xlink:type="simple">https://doi.org/10.15517/rbt.v61i4.12816</ext-link></mixed-citation></ref><ref id="B67"><mixed-citation xmlns:xlink="http://www.w3.org/1999/xlink" xlink:type="simple"><person-group><name name-style="western"><surname>Martín</surname><given-names>A</given-names></name><name name-style="western"><surname>Díaz</surname><given-names>YJ</given-names></name></person-group> (<year>2003</year>) <article-title>La fauna de anfípodos (<tp:taxon-name><tp:taxon-name-part taxon-name-part-type="subphylum">Crustacea</tp:taxon-name-part></tp:taxon-name>: <tp:taxon-name><tp:taxon-name-part taxon-name-part-type="order">Amphipoda</tp:taxon-name-part></tp:taxon-name>) de las aguas costeras de la región oriental de Venezuela.</article-title><source>Boletín del Instituto Español de Oceanografía</source><volume>19</volume>(<issue>1–4</issue>): <fpage>327</fpage>–<lpage>344</lpage>.</mixed-citation></ref><ref id="B88"><mixed-citation xmlns:xlink="http://www.w3.org/1999/xlink" xlink:type="simple"><person-group><name name-style="western"><surname>Shoemaker</surname><given-names>CR</given-names></name></person-group> (<year>1935</year>) <article-title>The amphipods of Porto [sic] Rico and the Virgin Islands.</article-title><source>Scientific Survey of Porto [sic] Rico and the Virgin Islands (New York Academy of Sciences)</source><volume>15</volume>(<issue>2</issue>): <fpage>229</fpage>–<lpage>262</lpage>.</mixed-citation></ref></ref-list></tp:taxon-treatment>
