# Supplementary material for: ﻿Caribbean Amphipoda (Crustacea) of Panama. Part V: parvorder Amphilochidira
Source: Zookeys. 2025 Nov 10;1259:57–102. doi: 10.3897/zookeys.1259.165130 (PMC12624357; doi:10.3897/zookeys.1259.165130)
Supplement: XML Treatment for Stenothoe minuta [file zookeys.1259.165130-treatment9.xml]

<!DOCTYPE tp:taxon-treatment
  PUBLIC "-//TaxonX//DTD Taxonomic Treatment Publishing DTD v0 20100105//EN" "tax-treatment-NSO.dtd">
<tp:taxon-treatment xmlns:tp="http://www.plazi.org/taxpub"><tp:treatment-meta><kwd-group><label>Taxon classification</label><kwd>
                <named-content content-type="kingdom">Animalia</named-content>
              </kwd><kwd>
                <named-content content-type="order">Amphipoda</named-content>
              </kwd><kwd>
                <named-content content-type="family">Stenothoidae</named-content>
              </kwd></kwd-group><mixed-citation publication-type="journal"><person-group><name><surname>Dugger</surname><given-names>Abigail R.</given-names></name><name><surname>White</surname><given-names>Kristine N.</given-names></name></person-group><article-title>﻿Caribbean <tp:taxon-name><tp:taxon-name-part taxon-name-part-type="order">Amphipoda</tp:taxon-name-part></tp:taxon-name> (<tp:taxon-name><tp:taxon-name-part taxon-name-part-type="subphylum">Crustacea</tp:taxon-name-part></tp:taxon-name>) of Panama. Part V: parvorder <tp:taxon-name><tp:taxon-name-part taxon-name-part-type="parvorder">Amphilochidira</tp:taxon-name-part></tp:taxon-name></article-title><source>Zookeys</source><day>10</day><month>11</month><year>2025</year><volume>1259</volume><fpage>57</fpage><lpage>102</lpage><pub-id pub-id-type="doi">10.3897/zookeys.1259.165130</pub-id></mixed-citation></tp:treatment-meta><tp:nomenclature><label>﻿</label><tp:taxon-name><object-id xmlns:xlink="http://www.w3.org/1999/xlink" content-type="arpha" xlink:type="simple">5A68F180-F264-52C3-8F47-B714E1F47B81</object-id>
              <tp:taxon-name-part taxon-name-part-type="genus" reg="Stenothoe">Stenothoe</tp:taxon-name-part>
              <tp:taxon-name-part taxon-name-part-type="species" reg="minuta">minuta</tp:taxon-name-part>
            </tp:taxon-name><tp:taxon-authority>Holmes, 1903</tp:taxon-authority><xref ref-type="fig" rid="F7">Figs 8</xref><xref ref-type="fig" rid="F21">, 22F</xref><tp:nomenclature-citation-list><tp:nomenclature-citation><tp:taxon-name>
                  <tp:taxon-name-part taxon-name-part-type="genus" reg="Stenothoe">Stenothoe</tp:taxon-name-part> <tp:taxon-name-part taxon-name-part-type="species" reg="minuta">minuta</tp:taxon-name-part></tp:taxon-name><comment>Holmes, 1903: 278; <xref ref-type="bibr" rid="B42">Holmes 1905</xref>: 485–486; <xref ref-type="bibr" rid="B55">LeCroy 2011</xref>: 724, fig. 572.</comment></tp:nomenclature-citation></tp:nomenclature-citation-list></tp:nomenclature><tp:treatment-sec sec-type="material" id="SECID0EWOAG"><title>Material examined.</title><p>Panama • 1–2 mm • 1 juvenile; Bocas del Toro, Hospital Point; <named-content xmlns:xlink="http://www.w3.org/1999/xlink" content-type="dwc:verbatimCoordinates" xlink:type="simple"><named-content content-type="geo-json" specific-use="{&#34;type&#34;:&#34;Point&#34;,&#34;coordinates&#34;:[-82.218800,9.333600]}" id="NCID0E6OAG" xlink:type="simple">9.3336°N, 82.2188°W</named-content></named-content>; depth 15 m; among coral rubble and red algae; 6 Aug 2005; S. DeGrave and M. Salazar leg.; <named-content xmlns:xlink="http://www.w3.org/1999/xlink" content-type="dwc:institutional_code" xlink:title="Gulf Coast Research Laboratory Museum" xlink:href="http://grbio.org/institution/gulf-coast-research-laboratory" xlink:type="simple">GCRL</named-content> 6675 • 1 ♀, 1 juvenile; Bocas del Toro, Pandora; <named-content xmlns:xlink="http://www.w3.org/1999/xlink" content-type="dwc:verbatimCoordinates" xlink:type="simple"><named-content content-type="geo-json" specific-use="{&#34;type&#34;:&#34;Point&#34;,&#34;coordinates&#34;:[-82.222200,9.327800]}" id="NCID0ELPAG" xlink:type="simple">9.3278°N, 82.2222°W</named-content></named-content>; depth 10 m; among coral rubble; 10 Aug 2021; K.N. White leg.; <named-content xmlns:xlink="http://www.w3.org/1999/xlink" content-type="dwc:institutional_code" xlink:title="Smithsonian Institution, U.S. National Museum of Natural History" xlink:href="http://grbio.org/institution/smithsonian-institution" xlink:type="simple">USNM</named-content> 1762920.</p><fig id="F7" position="float" orientation="portrait"><object-id xmlns:xlink="http://www.w3.org/1999/xlink" content-type="doi" xlink:type="simple">10.3897/zookeys.1259.165130.figure8</object-id><object-id xmlns:xlink="http://www.w3.org/1999/xlink" content-type="arpha" xlink:type="simple">63D07D7F-2C7B-5386-A7B1-8894B6883F91</object-id><label>Figure 8.</label><caption><p><italic><tp:taxon-name><tp:taxon-name-part taxon-name-part-type="genus" reg="Stenothoe">Stenothoe</tp:taxon-name-part> <tp:taxon-name-part taxon-name-part-type="species" reg="minuta">minuta</tp:taxon-name-part></tp:taxon-name></italic>, female, 1.5 mm, pereopod 7, gnathopod 2 lateral, coxae 1–4, urosome, uropods 1–3. Scale bars: 0.5 mm.</p></caption><graphic xmlns:xlink="http://www.w3.org/1999/xlink" xlink:href="zookeys-1259-057_article-165130__-g008.jpg" position="float" orientation="portrait" xlink:type="simple" id="oo_1461620.jpg"><uri content-type="original_file" xlink:type="simple">https://binary.pensoft.net/fig/1461620</uri></graphic></fig></tp:treatment-sec><tp:treatment-sec sec-type="diagnosis" id="SECID0EMQAG"><title>Diagnosis.</title><p>Head anterior margin rounded, eye relatively large. Gnathopod 2 of female propodus subrectangular, palmar angle defined by spine, palm crenulate. Gnathopod 2 of male propodus palm and posterior margin distinguishable, lacking distal palmar tooth (not illustrated). Pereopod 7 merus posterodistal lobe not reaching more than halfway to distal margin of carpus. Uropod 1 peduncle lacking distoventral spur; inner ramus bare. Uropod 3 second article of ramus 1.6 × length of first article of ramus.</p></tp:treatment-sec><tp:treatment-sec sec-type="distribution" id="SECID0ERQAG"><title>Distribution.</title><p>USA: Texas (<xref ref-type="bibr" rid="B69">McKinney 1977</xref>); Cape Cod, Massachusetts to northeast Florida (<xref ref-type="bibr" rid="B41">Holmes 1903</xref>; <xref ref-type="bibr" rid="B108">Watling and Maurer 1972</xref>; <xref ref-type="bibr" rid="B23">Bousfield 1973</xref>; <xref ref-type="bibr" rid="B25">Caine 1986</xref>), Pine Island Sound, Florida (<xref ref-type="bibr" rid="B55">LeCroy 2011</xref>), Apalachee Bay, Florida (<xref ref-type="bibr" rid="B63">Lewis 1984</xref>, <xref ref-type="bibr" rid="B64">1987</xref>); Panama: Bocas del Toro (present study).</p></tp:treatment-sec><tp:treatment-sec sec-type="ecology" id="SECID0EXRAG"><title>Ecology and remarks.</title><p>This species occurs among coral rubble in Panama at depths to 15 m. Previous reports list this species among hydroids, algae, and other fouling organisms (<xref ref-type="bibr" rid="B55">LeCroy 2011</xref>). Panamanian specimens agree closely with previous descriptions of this species and can be distinguished by the elongate second article of the uropod 3 ramus. Living specimens are translucent with white spots covering body and red eyes.</p></tp:treatment-sec><tp:treatment-sec><!--Section generated to contain objects referenced in tp:taxon-treatment.--><fig id="F21" position="float" orientation="portrait"><object-id xmlns:xlink="http://www.w3.org/1999/xlink" content-type="doi" xlink:type="simple">10.3897/zookeys.1259.165130.figure22</object-id><object-id xmlns:xlink="http://www.w3.org/1999/xlink" content-type="arpha" xlink:type="simple">8CA68C90-5487-5759-8266-CA400BB3053B</object-id><label>Figure 22.</label><caption><p>Photographs of living specimens unless noted. A. <italic><tp:taxon-name><tp:taxon-name-part taxon-name-part-type="genus" reg="Apolochus">Apolochus</tp:taxon-name-part> <tp:taxon-name-part taxon-name-part-type="species" reg="dragensis">dragensis</tp:taxon-name-part></tp:taxon-name></italic> sp. nov.; B. <italic><tp:taxon-name><tp:taxon-name-part taxon-name-part-type="genus" reg="Apolochus">Apolochus</tp:taxon-name-part> <tp:taxon-name-part taxon-name-part-type="species" reg="pillaii">pillaii</tp:taxon-name-part></tp:taxon-name></italic>; C. <tp:taxon-name><tp:taxon-name-part taxon-name-part-type="genus" reg="Apolochus">Apolochus</tp:taxon-name-part> <tp:taxon-name-part taxon-name-part-type="uncertainty-rank">cf.</tp:taxon-name-part> <tp:taxon-name-part taxon-name-part-type="species" reg="picadurus">picadurus</tp:taxon-name-part></tp:taxon-name> (ethanol-preserved specimen); D. <tp:taxon-name><tp:taxon-name-part taxon-name-part-type="genus" reg="Seba">Seba</tp:taxon-name-part> <tp:taxon-name-part taxon-name-part-type="uncertainty-rank">cf.</tp:taxon-name-part> <tp:taxon-name-part taxon-name-part-type="species" reg="tropica">tropica</tp:taxon-name-part></tp:taxon-name> (ethanol-preserved specimen); E. <italic><tp:taxon-name><tp:taxon-name-part taxon-name-part-type="genus" reg="Stenothoe">Stenothoe</tp:taxon-name-part> <tp:taxon-name-part taxon-name-part-type="species" reg="gallensis">gallensis</tp:taxon-name-part></tp:taxon-name></italic>; F. <italic><tp:taxon-name><tp:taxon-name-part taxon-name-part-type="genus" reg="Stenothoe">Stenothoe</tp:taxon-name-part> <tp:taxon-name-part taxon-name-part-type="species" reg="minuta">minuta</tp:taxon-name-part></tp:taxon-name></italic>; G. <italic><tp:taxon-name><tp:taxon-name-part taxon-name-part-type="genus" reg="Stenothoe">Stenothoe</tp:taxon-name-part> <tp:taxon-name-part taxon-name-part-type="species" reg="valida">valida</tp:taxon-name-part></tp:taxon-name></italic> (ethanol-preserved specimen). Scale bars: 1.0 mm.</p></caption><graphic xmlns:xlink="http://www.w3.org/1999/xlink" xlink:href="zookeys-1259-057_article-165130__-g022.jpg" position="float" orientation="portrait" xlink:type="simple" id="oo_1461634.jpg"><uri content-type="original_file" xlink:type="simple">https://binary.pensoft.net/fig/1461634</uri></graphic></fig></tp:treatment-sec><ref-list><ref id="B42"><mixed-citation xmlns:xlink="http://www.w3.org/1999/xlink" xlink:type="simple"><person-group><name name-style="western"><surname>Holmes</surname><given-names>SJ</given-names></name></person-group> (<year>1905</year>) <article-title>The <tp:taxon-name><tp:taxon-name-part taxon-name-part-type="order">Amphipoda</tp:taxon-name-part></tp:taxon-name> of southern New England.</article-title><source>Bulletin of the United States Bureau of Fisheries</source><volume>24</volume>: <fpage>459</fpage>–<lpage>529</lpage>. <ext-link xlink:href="https://hdl.handle.net/2027/hvd.32044107165110" ext-link-type="uri" xlink:type="simple">https://hdl.handle.net/2027/hvd.32044107165110</ext-link></mixed-citation></ref><ref id="B55"><mixed-citation xmlns:xlink="http://www.w3.org/1999/xlink" xlink:type="simple"><person-group><name name-style="western"><surname>LeCroy</surname><given-names>SE</given-names></name></person-group> (<year>2011</year>) An Illustrated Identification Guide to The Nearshore Marine and Estuarine Gammaridean <tp:taxon-name><tp:taxon-name-part taxon-name-part-type="order">Amphipoda</tp:taxon-name-part></tp:taxon-name> of Florida (Vol. 5): Families <tp:taxon-name><tp:taxon-name-part taxon-name-part-type="family">Leucothoidae</tp:taxon-name-part></tp:taxon-name>, <tp:taxon-name><tp:taxon-name-part taxon-name-part-type="family">Liljeborgiidae</tp:taxon-name-part></tp:taxon-name>, <tp:taxon-name><tp:taxon-name-part taxon-name-part-type="family">Neomegamphopidae</tp:taxon-name-part></tp:taxon-name>, <tp:taxon-name><tp:taxon-name-part taxon-name-part-type="family">Ochlesidae</tp:taxon-name-part></tp:taxon-name>, <tp:taxon-name><tp:taxon-name-part taxon-name-part-type="family">Phliantidae</tp:taxon-name-part></tp:taxon-name>, <tp:taxon-name><tp:taxon-name-part taxon-name-part-type="family">Phoxocephalidae</tp:taxon-name-part></tp:taxon-name>, <tp:taxon-name><tp:taxon-name-part taxon-name-part-type="family">Platyischnopidae</tp:taxon-name-part></tp:taxon-name>, <tp:taxon-name><tp:taxon-name-part taxon-name-part-type="family">Pleustidae</tp:taxon-name-part></tp:taxon-name>, <tp:taxon-name><tp:taxon-name-part taxon-name-part-type="family">Podoceridae</tp:taxon-name-part></tp:taxon-name>, <tp:taxon-name><tp:taxon-name-part taxon-name-part-type="family">Pontoporeiidae</tp:taxon-name-part></tp:taxon-name>, <tp:taxon-name><tp:taxon-name-part taxon-name-part-type="family">Sebidae</tp:taxon-name-part></tp:taxon-name>, <tp:taxon-name><tp:taxon-name-part taxon-name-part-type="family">Stenothoidae</tp:taxon-name-part></tp:taxon-name>, <tp:taxon-name><tp:taxon-name-part taxon-name-part-type="family">Synopiidae</tp:taxon-name-part></tp:taxon-name>, and <tp:taxon-name><tp:taxon-name-part taxon-name-part-type="family">Talitridae</tp:taxon-name-part></tp:taxon-name>. Florida Department of Environmental Protection Annual Report Contract No. WM949 5: 615–816.</mixed-citation></ref><ref id="B69"><mixed-citation xmlns:xlink="http://www.w3.org/1999/xlink" xlink:type="simple"><person-group><name name-style="western"><surname>McKinney</surname><given-names>LD</given-names></name></person-group> (<year>1977</year>) The origin and distribution of shallow water gammaridean <tp:taxon-name><tp:taxon-name-part taxon-name-part-type="order">Amphipoda</tp:taxon-name-part></tp:taxon-name> in the Gulf of Mexico and Caribbean Sea with notes on their ecology. PhD Thesis, Texas A&amp;M University, College Station, Texas, U.S.A.</mixed-citation></ref><ref id="B41"><mixed-citation xmlns:xlink="http://www.w3.org/1999/xlink" xlink:type="simple"><person-group><name name-style="western"><surname>Holmes</surname><given-names>SJ</given-names></name></person-group> (<year>1903</year>) <article-title>Synopses of North American Invertebrates. XVIII. The <tp:taxon-name><tp:taxon-name-part taxon-name-part-type="order">Amphipoda</tp:taxon-name-part></tp:taxon-name>.</article-title><source>The American Naturalist</source><volume>37</volume>(<issue>436</issue>): <fpage>267</fpage>–<lpage>292</lpage>. <ext-link xlink:href="10.1086/278286" ext-link-type="doi" xlink:type="simple">https://doi.org/10.1086/278286</ext-link></mixed-citation></ref><ref id="B108"><mixed-citation xmlns:xlink="http://www.w3.org/1999/xlink" xlink:type="simple"><person-group><name name-style="western"><surname>Watling</surname><given-names>L</given-names></name><name name-style="western"><surname>Maurer</surname><given-names>D</given-names></name></person-group> (<year>1972</year>) <article-title>Marine shallow water amphipods of the Delaware Bay area, U.S.A.</article-title><source>Crustaceana Supplement</source><volume>3</volume>: <fpage>251</fpage>–<lpage>266</lpage>. <ext-link xlink:href="https://www.jstor.org/stable/25027429" ext-link-type="uri" xlink:type="simple">https://www.jstor.org/stable/25027429</ext-link></mixed-citation></ref><ref id="B23"><mixed-citation xmlns:xlink="http://www.w3.org/1999/xlink" xlink:type="simple"><person-group><name name-style="western"><surname>Bousfield</surname><given-names>EL</given-names></name></person-group> (<year>1973</year>) <source>Shallow-Water Gammaridean <tp:taxon-name><tp:taxon-name-part taxon-name-part-type="order">Amphipoda</tp:taxon-name-part></tp:taxon-name> of New England.</source><publisher-name>Cornell University Press</publisher-name>, <publisher-loc>Ithaca, New York</publisher-loc>, <size units="page">312 pp</size>.</mixed-citation></ref><ref id="B25"><mixed-citation xmlns:xlink="http://www.w3.org/1999/xlink" xlink:type="simple"><person-group><name name-style="western"><surname>Caine</surname><given-names>EA</given-names></name></person-group> (<year>1986</year>) <article-title>Carapace epibionts of nesting loggerhead sea turtles: Atlantic coast of U.S.A.</article-title><source>Journal of Experimental Marine Biology and Ecology</source><volume>95</volume>(<issue>1</issue>): <fpage>15</fpage>–<lpage>26</lpage>. <ext-link xlink:href="10.1016/0022-0981(86)90084-5" ext-link-type="doi" xlink:type="simple">https://doi.org/10.1016/0022-0981(86)90084-5</ext-link></mixed-citation></ref><ref id="B63"><mixed-citation xmlns:xlink="http://www.w3.org/1999/xlink" xlink:type="simple"><person-group><name name-style="western"><surname>Lewis</surname><given-names>FG III</given-names></name></person-group> (<year>1984</year>) <article-title>Distribution of macrobenthic crustaceans associated with <italic><tp:taxon-name><tp:taxon-name-part taxon-name-part-type="genus">Thalassia</tp:taxon-name-part></tp:taxon-name></italic>, <italic><tp:taxon-name><tp:taxon-name-part taxon-name-part-type="genus">Halodule</tp:taxon-name-part></tp:taxon-name></italic> and bare sand substrata.</article-title><source>Marine Ecology Progress Series</source><volume>19</volume>: <fpage>101</fpage>–<lpage>113</lpage>. <ext-link xlink:href="10.3354/meps019101" ext-link-type="doi" xlink:type="simple">https://doi.org/10.3354/meps019101</ext-link></mixed-citation></ref><ref id="B64"><mixed-citation xmlns:xlink="http://www.w3.org/1999/xlink" xlink:type="simple"><person-group><name name-style="western"><surname>Lewis</surname><given-names>FG III</given-names></name></person-group> (<year>1987</year>) <article-title>Crustacean epifauna of seagrass and macroalgae in Apalachee Bay, Florida, USA.</article-title><source>Marine Biology</source><volume>94</volume>(<issue>2</issue>): <fpage>219</fpage>–<lpage>229</lpage>. <ext-link xlink:href="10.1007/BF00392934" ext-link-type="doi" xlink:type="simple">https://doi.org/10.1007/BF00392934</ext-link></mixed-citation></ref></ref-list></tp:taxon-treatment>
