# Supplementary material for: ﻿Caribbean Amphipoda (Crustacea) of Panama. Part V: parvorder Amphilochidira
Source: Zookeys. 2025 Nov 10;1259:57–102. doi: 10.3897/zookeys.1259.165130 (PMC12624357; doi:10.3897/zookeys.1259.165130)
Supplement: XML Treatment for Stenothoe valida [file zookeys.1259.165130-treatment10.xml]

<!DOCTYPE tp:taxon-treatment
  PUBLIC "-//TaxonX//DTD Taxonomic Treatment Publishing DTD v0 20100105//EN" "tax-treatment-NSO.dtd">
<tp:taxon-treatment xmlns:tp="http://www.plazi.org/taxpub"><tp:treatment-meta><kwd-group><label>Taxon classification</label><kwd>
                <named-content content-type="kingdom">Animalia</named-content>
              </kwd><kwd>
                <named-content content-type="order">Amphipoda</named-content>
              </kwd><kwd>
                <named-content content-type="family">Stenothoidae</named-content>
              </kwd></kwd-group><mixed-citation publication-type="journal"><person-group><name><surname>Dugger</surname><given-names>Abigail R.</given-names></name><name><surname>White</surname><given-names>Kristine N.</given-names></name></person-group><article-title>﻿Caribbean <tp:taxon-name><tp:taxon-name-part taxon-name-part-type="order">Amphipoda</tp:taxon-name-part></tp:taxon-name> (<tp:taxon-name><tp:taxon-name-part taxon-name-part-type="subphylum">Crustacea</tp:taxon-name-part></tp:taxon-name>) of Panama. Part V: parvorder <tp:taxon-name><tp:taxon-name-part taxon-name-part-type="parvorder">Amphilochidira</tp:taxon-name-part></tp:taxon-name></article-title><source>Zookeys</source><day>10</day><month>11</month><year>2025</year><volume>1259</volume><fpage>57</fpage><lpage>102</lpage><pub-id pub-id-type="doi">10.3897/zookeys.1259.165130</pub-id></mixed-citation></tp:treatment-meta><tp:nomenclature><label>﻿</label><tp:taxon-name><object-id xmlns:xlink="http://www.w3.org/1999/xlink" content-type="arpha" xlink:type="simple">FF1CA05F-424C-5941-8A12-6D746EC66E7B</object-id>
              <tp:taxon-name-part taxon-name-part-type="genus" reg="Stenothoe">Stenothoe</tp:taxon-name-part>
              <tp:taxon-name-part taxon-name-part-type="species" reg="valida">valida</tp:taxon-name-part>
            </tp:taxon-name><tp:taxon-authority>Dana, 1853</tp:taxon-authority><xref ref-type="fig" rid="F8">Figs 9</xref><xref ref-type="fig" rid="F21">, 22G</xref><tp:nomenclature-citation-list><tp:nomenclature-citation><tp:taxon-name>
                  <tp:taxon-name-part taxon-name-part-type="genus" reg="Stenothoe">Stenothoe</tp:taxon-name-part> <tp:taxon-name-part taxon-name-part-type="species" reg="validus">validus</tp:taxon-name-part></tp:taxon-name><comment>Dana, 1853: 924–925, pl. 63, fig. 1.</comment></tp:nomenclature-citation><tp:nomenclature-citation><tp:taxon-name>
                  <tp:taxon-name-part taxon-name-part-type="genus" reg="Probolium">Probolium</tp:taxon-name-part> <tp:taxon-name-part taxon-name-part-type="species" reg="polyprion">polyprion</tp:taxon-name-part></tp:taxon-name><comment>: <xref ref-type="bibr" rid="B32">Costa 1853</xref>: 173.</comment></tp:nomenclature-citation><tp:nomenclature-citation><tp:taxon-name>
                  <tp:taxon-name-part taxon-name-part-type="genus" reg="Probolium">Probolium</tp:taxon-name-part> <tp:taxon-name-part taxon-name-part-type="species" reg="megacheles">megacheles</tp:taxon-name-part></tp:taxon-name><comment>: <xref ref-type="bibr" rid="B39">Heller 1866</xref>: 13–14, pl. 2, figs 1, 2.</comment></tp:nomenclature-citation><tp:nomenclature-citation><tp:taxon-name>
                  <tp:taxon-name-part taxon-name-part-type="genus" reg="Stenothoe">Stenothoe</tp:taxon-name-part> <tp:taxon-name-part taxon-name-part-type="species" reg="valida">valida</tp:taxon-name-part></tp:taxon-name><comment>: <xref ref-type="bibr" rid="B93">Stebbing 1906</xref>: 194; <xref ref-type="bibr" rid="B55">LeCroy 2011</xref>: 726, fig. 570; <xref ref-type="bibr" rid="B50">Krapp-Schickel 2015</xref>: 40–45, figs 21–23.</comment></tp:nomenclature-citation><tp:nomenclature-citation><tp:taxon-name>
                  <tp:taxon-name-part taxon-name-part-type="genus" reg="Stenothoe">Stenothoe</tp:taxon-name-part> <tp:taxon-name-part taxon-name-part-type="species" reg="assimilis">assimilis</tp:taxon-name-part></tp:taxon-name><comment>: <xref ref-type="bibr" rid="B29">Chevreux 1908</xref>: 4–8, figs 4–6.</comment></tp:nomenclature-citation><tp:nomenclature-citation><tp:taxon-name>
                  <tp:taxon-name-part taxon-name-part-type="genus" reg="Stenothoe">Stenothoe</tp:taxon-name-part> <tp:taxon-name-part taxon-name-part-type="species" reg="ornata">ornata</tp:taxon-name-part></tp:taxon-name><comment>: <xref ref-type="bibr" rid="B1">Barnard 1930</xref>: 341, fig. 16.</comment></tp:nomenclature-citation></tp:nomenclature-citation-list></tp:nomenclature><tp:treatment-sec sec-type="material" id="SECID0EYWAG"><title>Material examined.</title><p>Panama • 1–3.5 mm • 1♀; Bocas del Toro, Swan Caye; <named-content xmlns:xlink="http://www.w3.org/1999/xlink" content-type="dwc:verbatimCoordinates" xlink:type="simple"><named-content content-type="geo-json" specific-use="{&#34;type&#34;:&#34;Point&#34;,&#34;coordinates&#34;:[-82.298300,9.453300]}" id="NCID0EBXAG" xlink:type="simple">9.4533°N, 82.2983°W</named-content></named-content>; depth 3 m; among brown algae, filamentous red algae, and hydroids; 4 Aug 2005; M. Faust, E. Gaiser, T. Haney, S. Richardson, M. Sorenson leg.; <named-content xmlns:xlink="http://www.w3.org/1999/xlink" content-type="dwc:institutional_code" xlink:title="Gulf Coast Research Laboratory Museum" xlink:href="http://grbio.org/institution/gulf-coast-research-laboratory" xlink:type="simple">GCRL</named-content> 6676 • 1 juvenile; Bocas del Toro, Cayo Solarte; <named-content xmlns:xlink="http://www.w3.org/1999/xlink" content-type="dwc:verbatimCoordinates" xlink:type="simple"><named-content content-type="geo-json" specific-use="{&#34;type&#34;:&#34;Point&#34;,&#34;coordinates&#34;:[-82.218900,9.333600]}" id="NCID0ENXAG" xlink:type="simple">9.3336°N, 82.2189°W</named-content></named-content>; depth 0.5 m; among hydroids and algae; 7 Aug 2005; T.A. Haney leg.; <named-content xmlns:xlink="http://www.w3.org/1999/xlink" content-type="dwc:institutional_code" xlink:title="Gulf Coast Research Laboratory Museum" xlink:href="http://grbio.org/institution/gulf-coast-research-laboratory" xlink:type="simple">GCRL</named-content> 6677 • 1 ♀; Bocas del Toro, Crawl Caye; depth 1–4 m; mangrove root scraping; 25 June 2023; K.N. White leg.; <named-content xmlns:xlink="http://www.w3.org/1999/xlink" content-type="dwc:institutional_code" xlink:title="Smithsonian Institution, U.S. National Museum of Natural History" xlink:href="http://grbio.org/institution/smithsonian-institution" xlink:type="simple">USNM</named-content> 1762921.</p><fig id="F8" position="float" orientation="portrait"><object-id xmlns:xlink="http://www.w3.org/1999/xlink" content-type="doi" xlink:type="simple">10.3897/zookeys.1259.165130.figure9</object-id><object-id xmlns:xlink="http://www.w3.org/1999/xlink" content-type="arpha" xlink:type="simple">CA4BBC47-C674-5BA0-AE54-D8C1097F3BD7</object-id><label>Figure 9.</label><caption><p><italic><tp:taxon-name><tp:taxon-name-part taxon-name-part-type="genus" reg="Stenothoe">Stenothoe</tp:taxon-name-part> <tp:taxon-name-part taxon-name-part-type="species" reg="valida">valida</tp:taxon-name-part></tp:taxon-name></italic>, female, 2.5 mm, uropods 1–3, head, pereopod 7, pereopod 5, gnathopod 2 lateral. Scale bars: 0.5 mm.</p></caption><graphic xmlns:xlink="http://www.w3.org/1999/xlink" xlink:href="zookeys-1259-057_article-165130__-g009.jpg" position="float" orientation="portrait" xlink:type="simple" id="oo_1461621.jpg"><uri content-type="original_file" xlink:type="simple">https://binary.pensoft.net/fig/1461621</uri></graphic></fig></tp:treatment-sec><tp:treatment-sec sec-type="diagnosis" id="SECID0ESYAG"><title>Diagnosis.</title><p>Head anterior margin rounded, eye relatively large. Gnathopod 2 of female propodus subovate, palmar angle absent, palm crenulate. Gnathopod 2 of male propodus palmar angle absent, with distal palmar tooth (not illustrated). Pereopod 7 merus posterodistal lobe nearly reaching distal margin of carpus. Uropod 1 peduncle lacking distoventral spur; inner ramus with two spine-setae. Uropod 3 second article of ramus subequal in length with first article of ramus.</p></tp:treatment-sec><tp:treatment-sec sec-type="distribution" id="SECID0EXYAG"><title>Distribution.</title><p>This species has been reported as nearly cosmopolitan in tropical and warm temperate seas. Western Atlantic distribution: USA: North Carolina (<xref ref-type="bibr" rid="B38">Fox and Bynum 1975</xref>), South Carolina (<xref ref-type="bibr" rid="B55">LeCroy 2011</xref>), Biscayne Bay, Florida (<xref ref-type="bibr" rid="B55">LeCroy 2011</xref>), the Dry Tortugas, Florida (<xref ref-type="bibr" rid="B79">Pearse 1932</xref>); Bonaire: Bonaire, Kralendijk (<xref ref-type="bibr" rid="B50">Krapp-Schickel 2015</xref>); Bermuda: Harrington Sound (<xref ref-type="bibr" rid="B50">Krapp-Schickel 2015</xref>); Colombia: Barú (<xref ref-type="bibr" rid="B77">Ortiz and Lemaitre 1994</xref>); Brazil: Rio de Janeiro (<xref ref-type="bibr" rid="B35">Dana 1853</xref>; <xref ref-type="bibr" rid="B105">Wakabara and Serejo 1998</xref>); Panama: Bocas del Toro (present study).</p></tp:treatment-sec><tp:treatment-sec sec-type="ecology" id="SECID0EB1AG"><title>Ecology and remarks.</title><p>This species occurs among algae, hydroids, and fouling organisms in Panama up to depths of 4 m. Previous reports list this species to depths of 33 m (<xref ref-type="bibr" rid="B55">LeCroy 2011</xref>). Panamanian specimens agree closely with previous descriptions of this species from the Western Atlantic (<xref ref-type="bibr" rid="B93">Stebbing 1906</xref>; <xref ref-type="bibr" rid="B55">LeCroy 2011</xref>; <xref ref-type="bibr" rid="B50">Krapp-Schickel 2015</xref>) and can be distinguished by the elongate merus of pereopod 7. Color of living specimens is unknown.</p></tp:treatment-sec><tp:treatment-sec><!--Section generated to contain objects referenced in tp:taxon-treatment.--><fig id="F21" position="float" orientation="portrait"><object-id xmlns:xlink="http://www.w3.org/1999/xlink" content-type="doi" xlink:type="simple">10.3897/zookeys.1259.165130.figure22</object-id><object-id xmlns:xlink="http://www.w3.org/1999/xlink" content-type="arpha" xlink:type="simple">8CA68C90-5487-5759-8266-CA400BB3053B</object-id><label>Figure 22.</label><caption><p>Photographs of living specimens unless noted. A. <italic><tp:taxon-name><tp:taxon-name-part taxon-name-part-type="genus" reg="Apolochus">Apolochus</tp:taxon-name-part> <tp:taxon-name-part taxon-name-part-type="species" reg="dragensis">dragensis</tp:taxon-name-part></tp:taxon-name></italic> sp. nov.; B. <italic><tp:taxon-name><tp:taxon-name-part taxon-name-part-type="genus" reg="Apolochus">Apolochus</tp:taxon-name-part> <tp:taxon-name-part taxon-name-part-type="species" reg="pillaii">pillaii</tp:taxon-name-part></tp:taxon-name></italic>; C. <tp:taxon-name><tp:taxon-name-part taxon-name-part-type="genus" reg="Apolochus">Apolochus</tp:taxon-name-part> <tp:taxon-name-part taxon-name-part-type="uncertainty-rank">cf.</tp:taxon-name-part> <tp:taxon-name-part taxon-name-part-type="species" reg="picadurus">picadurus</tp:taxon-name-part></tp:taxon-name> (ethanol-preserved specimen); D. <tp:taxon-name><tp:taxon-name-part taxon-name-part-type="genus" reg="Seba">Seba</tp:taxon-name-part> <tp:taxon-name-part taxon-name-part-type="uncertainty-rank">cf.</tp:taxon-name-part> <tp:taxon-name-part taxon-name-part-type="species" reg="tropica">tropica</tp:taxon-name-part></tp:taxon-name> (ethanol-preserved specimen); E. <italic><tp:taxon-name><tp:taxon-name-part taxon-name-part-type="genus" reg="Stenothoe">Stenothoe</tp:taxon-name-part> <tp:taxon-name-part taxon-name-part-type="species" reg="gallensis">gallensis</tp:taxon-name-part></tp:taxon-name></italic>; F. <italic><tp:taxon-name><tp:taxon-name-part taxon-name-part-type="genus" reg="Stenothoe">Stenothoe</tp:taxon-name-part> <tp:taxon-name-part taxon-name-part-type="species" reg="minuta">minuta</tp:taxon-name-part></tp:taxon-name></italic>; G. <italic><tp:taxon-name><tp:taxon-name-part taxon-name-part-type="genus" reg="Stenothoe">Stenothoe</tp:taxon-name-part> <tp:taxon-name-part taxon-name-part-type="species" reg="valida">valida</tp:taxon-name-part></tp:taxon-name></italic> (ethanol-preserved specimen). Scale bars: 1.0 mm.</p></caption><graphic xmlns:xlink="http://www.w3.org/1999/xlink" xlink:href="zookeys-1259-057_article-165130__-g022.jpg" position="float" orientation="portrait" xlink:type="simple" id="oo_1461634.jpg"><uri content-type="original_file" xlink:type="simple">https://binary.pensoft.net/fig/1461634</uri></graphic></fig></tp:treatment-sec><ref-list><ref id="B32"><mixed-citation xmlns:xlink="http://www.w3.org/1999/xlink" xlink:type="simple"><person-group><name name-style="western"><surname>Costa</surname><given-names>A</given-names></name></person-group> (<year>1853</year>) <article-title>Relazione sulla memoria del Dottor Achille Costa, di ricerche su’ crostacei amfipodi del regno di Napoli. Rendiconto della Societa Reale Borbonica.</article-title><source>Accademia delle Scienze</source><volume>2</volume>: <fpage>167</fpage>–<lpage>178</lpage>. <ext-link xlink:href="10.5962/bhl.title.2070" ext-link-type="doi" xlink:type="simple">https://doi.org/10.5962/bhl.title.2070</ext-link></mixed-citation></ref><ref id="B39"><mixed-citation xmlns:xlink="http://www.w3.org/1999/xlink" xlink:type="simple"><person-group><name name-style="western"><surname>Heller</surname><given-names>C</given-names></name></person-group> (<year>1866</year>) <article-title>Bietrage zur naheren Kenntniss der Amphipoden des adriatischen Meeres.</article-title><source>Denkschriften der Kaiserlichen Akademie der Wissenschaften, Mathematisch Naturwissenschaftliche Classe Wein</source><volume>26</volume>(<issue>2</issue>): <fpage>1</fpage>–<lpage>62</lpage>. <ext-link xlink:href="https://biostor.org/reference/137094" ext-link-type="uri" xlink:type="simple">https://biostor.org/reference/137094</ext-link></mixed-citation></ref><ref id="B93"><mixed-citation xmlns:xlink="http://www.w3.org/1999/xlink" xlink:type="simple"><person-group><name name-style="western"><surname>Stebbing</surname><given-names>TRR</given-names></name></person-group> (<year>1906</year>) <article-title><tp:taxon-name><tp:taxon-name-part taxon-name-part-type="order">Amphipoda</tp:taxon-name-part></tp:taxon-name>. I. <tp:taxon-name><tp:taxon-name-part taxon-name-part-type="suborder">Gammaridea</tp:taxon-name-part></tp:taxon-name>.</article-title><source>Das Tiereich</source><volume>21</volume>: <fpage>1</fpage>–<lpage>806</lpage>. <ext-link xlink:href="10.5962/bhl.title.1224" ext-link-type="doi" xlink:type="simple">https://doi.org/10.5962/bhl.title.1224</ext-link></mixed-citation></ref><ref id="B55"><mixed-citation xmlns:xlink="http://www.w3.org/1999/xlink" xlink:type="simple"><person-group><name name-style="western"><surname>LeCroy</surname><given-names>SE</given-names></name></person-group> (<year>2011</year>) An Illustrated Identification Guide to The Nearshore Marine and Estuarine Gammaridean <tp:taxon-name><tp:taxon-name-part taxon-name-part-type="order">Amphipoda</tp:taxon-name-part></tp:taxon-name> of Florida (Vol. 5): Families <tp:taxon-name><tp:taxon-name-part taxon-name-part-type="family">Leucothoidae</tp:taxon-name-part></tp:taxon-name>, <tp:taxon-name><tp:taxon-name-part taxon-name-part-type="family">Liljeborgiidae</tp:taxon-name-part></tp:taxon-name>, <tp:taxon-name><tp:taxon-name-part taxon-name-part-type="family">Neomegamphopidae</tp:taxon-name-part></tp:taxon-name>, <tp:taxon-name><tp:taxon-name-part taxon-name-part-type="family">Ochlesidae</tp:taxon-name-part></tp:taxon-name>, <tp:taxon-name><tp:taxon-name-part taxon-name-part-type="family">Phliantidae</tp:taxon-name-part></tp:taxon-name>, <tp:taxon-name><tp:taxon-name-part taxon-name-part-type="family">Phoxocephalidae</tp:taxon-name-part></tp:taxon-name>, <tp:taxon-name><tp:taxon-name-part taxon-name-part-type="family">Platyischnopidae</tp:taxon-name-part></tp:taxon-name>, <tp:taxon-name><tp:taxon-name-part taxon-name-part-type="family">Pleustidae</tp:taxon-name-part></tp:taxon-name>, <tp:taxon-name><tp:taxon-name-part taxon-name-part-type="family">Podoceridae</tp:taxon-name-part></tp:taxon-name>, <tp:taxon-name><tp:taxon-name-part taxon-name-part-type="family">Pontoporeiidae</tp:taxon-name-part></tp:taxon-name>, <tp:taxon-name><tp:taxon-name-part taxon-name-part-type="family">Sebidae</tp:taxon-name-part></tp:taxon-name>, <tp:taxon-name><tp:taxon-name-part taxon-name-part-type="family">Stenothoidae</tp:taxon-name-part></tp:taxon-name>, <tp:taxon-name><tp:taxon-name-part taxon-name-part-type="family">Synopiidae</tp:taxon-name-part></tp:taxon-name>, and <tp:taxon-name><tp:taxon-name-part taxon-name-part-type="family">Talitridae</tp:taxon-name-part></tp:taxon-name>. Florida Department of Environmental Protection Annual Report Contract No. WM949 5: 615–816.</mixed-citation></ref><ref id="B50"><mixed-citation xmlns:xlink="http://www.w3.org/1999/xlink" xlink:type="simple"><person-group><name name-style="western"><surname>Krapp-Schickel</surname><given-names>T</given-names></name></person-group> (<year>2015</year>) <article-title>Minute but constant morphological differences within members of <tp:taxon-name><tp:taxon-name-part taxon-name-part-type="family">Stenothoidae</tp:taxon-name-part></tp:taxon-name>: the <italic><tp:taxon-name><tp:taxon-name-part taxon-name-part-type="genus">Stenothoe</tp:taxon-name-part> <tp:taxon-name-part taxon-name-part-type="species">gallensis</tp:taxon-name-part></tp:taxon-name></italic> group with four new members, keys to <italic><tp:taxon-name><tp:taxon-name-part taxon-name-part-type="genus">Stenothoe</tp:taxon-name-part></tp:taxon-name></italic> worldwide, a new species of <italic><tp:taxon-name><tp:taxon-name-part taxon-name-part-type="genus">Parametopa</tp:taxon-name-part></tp:taxon-name></italic> and <italic><tp:taxon-name><tp:taxon-name-part taxon-name-part-type="genus">Sudanea</tp:taxon-name-part></tp:taxon-name></italic> n. gen. (<tp:taxon-name><tp:taxon-name-part taxon-name-part-type="subphylum">Crustacea</tp:taxon-name-part></tp:taxon-name>: <tp:taxon-name><tp:taxon-name-part taxon-name-part-type="order">Amphipoda</tp:taxon-name-part></tp:taxon-name>).</article-title><source>Journal of Natural History</source><volume>49</volume>(<issue>37–38</issue>): <fpage>2309</fpage>–<lpage>2377</lpage>. <ext-link xlink:href="10.1080/00222933.2015.1021873" ext-link-type="doi" xlink:type="simple">https://doi.org/10.1080/00222933.2015.1021873</ext-link></mixed-citation></ref><ref id="B29"><mixed-citation xmlns:xlink="http://www.w3.org/1999/xlink" xlink:type="simple"><person-group><name name-style="western"><surname>Chevreux</surname><given-names>E</given-names></name></person-group> (<year>1908</year>) <article-title>Description de deux nouvelles espèces d’amphipodes des parages de Monaco.</article-title><source>Bulletin de l’Institut Océanographique</source><volume>113</volume>: <fpage>1</fpage>–<lpage>8</lpage>. <ext-link xlink:href="https://archive.org/details/biostor-236136" ext-link-type="uri" xlink:type="simple">https://archive.org/details/biostor-236136</ext-link></mixed-citation></ref><ref id="B1"><mixed-citation xmlns:xlink="http://www.w3.org/1999/xlink" xlink:type="simple"><person-group><name name-style="western"><surname>Barnard</surname><given-names>KH</given-names></name></person-group> (<year>1930</year>) <article-title><tp:taxon-name><tp:taxon-name-part taxon-name-part-type="subphylum">Crustacea</tp:taxon-name-part></tp:taxon-name>. Part XI. – <tp:taxon-name><tp:taxon-name-part taxon-name-part-type="order">Amphipoda</tp:taxon-name-part></tp:taxon-name>. British Antarctic (“Terra Nova”) Expedition, 1910. Natural History Report.</article-title><source>Zoology: Analysis of Complex Systems, ZACS</source><volume>8</volume>(<issue>4</issue>): <fpage>307</fpage>–<lpage>454</lpage>.</mixed-citation></ref><ref id="B38"><mixed-citation xmlns:xlink="http://www.w3.org/1999/xlink" xlink:type="simple"><person-group><name name-style="western"><surname>Fox</surname><given-names>RS</given-names></name><name name-style="western"><surname>Bynum</surname><given-names>KH</given-names></name></person-group> (<year>1975</year>) <article-title>The amphipod crustaceans of North Carolina estuarine waters.</article-title><source>Chesapeake Science</source><volume>16</volume>(<issue>4</issue>): <fpage>223</fpage>–<lpage>237</lpage>. <ext-link xlink:href="10.2307/1350941" ext-link-type="doi" xlink:type="simple">https://doi.org/10.2307/1350941</ext-link></mixed-citation></ref><ref id="B79"><mixed-citation xmlns:xlink="http://www.w3.org/1999/xlink" xlink:type="simple"><person-group><name name-style="western"><surname>Pearse</surname><given-names>AS</given-names></name></person-group> (<year>1932</year>) <article-title>Inhabitants of certain sponges at Dry Tortugas. Papers from the Tortugas Laboratory. 7.</article-title><source>Carnegie Institute of Washington Publication</source><volume>435</volume>: <fpage>119</fpage>–<lpage>123</lpage>.</mixed-citation></ref><ref id="B77"><mixed-citation xmlns:xlink="http://www.w3.org/1999/xlink" xlink:type="simple"><person-group><name name-style="western"><surname>Ortiz</surname><given-names>M</given-names></name><name name-style="western"><surname>Lemaitre</surname><given-names>R</given-names></name></person-group> (<year>1994</year>) <article-title>Crustaceos Anfipodos (<tp:taxon-name><tp:taxon-name-part taxon-name-part-type="suborder">Gammaridea</tp:taxon-name-part></tp:taxon-name>) Colectados en Las Costas del Caribe Colombiano, al sur de Cartagena.</article-title><source>Anales del Instituto de Investigaciones Marinas de Punta de Betin</source><volume>23</volume>: <fpage>119</fpage>–<lpage>127</lpage>. <ext-link xlink:href="10.25268/bimc.invemar.1994.23.0.391" ext-link-type="doi" xlink:type="simple">https://doi.org/10.25268/bimc.invemar.1994.23.0.391</ext-link></mixed-citation></ref><ref id="B35"><mixed-citation xmlns:xlink="http://www.w3.org/1999/xlink" xlink:type="simple"><person-group><name name-style="western"><surname>Dana</surname><given-names>JD</given-names></name></person-group> (<year>1853</year>) <article-title><tp:taxon-name><tp:taxon-name-part taxon-name-part-type="subphylum">Crustacea</tp:taxon-name-part></tp:taxon-name>. Part II.</article-title><source>United States Exploring Expedition</source><volume>14</volume>: <fpage>689</fpage>–<lpage>1618</lpage>. <ext-link xlink:href="https://www.sil.si.edu/DigitalCollections/usexex/navigation/ScientificText/usexex19_20a.cfm" ext-link-type="uri" xlink:type="simple">https://www.sil.si.edu/DigitalCollections/usexex/navigation/ScientificText/usexex19_20a.cfm</ext-link></mixed-citation></ref><ref id="B105"><mixed-citation xmlns:xlink="http://www.w3.org/1999/xlink" xlink:type="simple"><person-group><name name-style="western"><surname>Wakabara</surname><given-names>Y</given-names></name><name name-style="western"><surname>Serejo</surname><given-names>CS</given-names></name></person-group> (<year>1998</year>) <article-title><tp:taxon-name><tp:taxon-name-part taxon-name-part-type="class">Malacostraca</tp:taxon-name-part></tp:taxon-name> – <tp:taxon-name><tp:taxon-name-part taxon-name-part-type="superorder">Peracarida</tp:taxon-name-part></tp:taxon-name>. <tp:taxon-name><tp:taxon-name-part taxon-name-part-type="order">Amphipoda</tp:taxon-name-part></tp:taxon-name>, <tp:taxon-name><tp:taxon-name-part taxon-name-part-type="suborder">Gammaridea</tp:taxon-name-part></tp:taxon-name> and <tp:taxon-name><tp:taxon-name-part taxon-name-part-type="suborder">Caprellidea</tp:taxon-name-part></tp:taxon-name>.</article-title> In: <person-group><name name-style="western"><surname>Young</surname><given-names>PS</given-names></name></person-group> (<role>Ed.</role>) <issue-title>Catalog of Crustacea of Brazil.</issue-title><source>Rio de Janairo: Museu Nacional</source><volume>6</volume>: <fpage>561</fpage>–<lpage>594</lpage>.</mixed-citation></ref></ref-list></tp:taxon-treatment>
