# Supplementary material for: ﻿Caribbean Amphipoda (Crustacea) of Panama. Part V: parvorder Amphilochidira
Source: Zookeys. 2025 Nov 10;1259:57–102. doi: 10.3897/zookeys.1259.165130 (PMC12624357; doi:10.3897/zookeys.1259.165130)
Supplement: XML Treatment for Anamixis cavatura [file zookeys.1259.165130-treatment12.xml]

<!DOCTYPE tp:taxon-treatment
  PUBLIC "-//TaxonX//DTD Taxonomic Treatment Publishing DTD v0 20100105//EN" "tax-treatment-NSO.dtd">
<tp:taxon-treatment xmlns:tp="http://www.plazi.org/taxpub"><tp:treatment-meta><kwd-group><label>Taxon classification</label><kwd>
                <named-content content-type="kingdom">Animalia</named-content>
              </kwd><kwd>
                <named-content content-type="order">Amphipoda</named-content>
              </kwd><kwd>
                <named-content content-type="family">Leucothoidae</named-content>
              </kwd></kwd-group><mixed-citation publication-type="journal"><person-group><name><surname>Dugger</surname><given-names>Abigail R.</given-names></name><name><surname>White</surname><given-names>Kristine N.</given-names></name></person-group><article-title>﻿Caribbean <tp:taxon-name><tp:taxon-name-part taxon-name-part-type="order">Amphipoda</tp:taxon-name-part></tp:taxon-name> (<tp:taxon-name><tp:taxon-name-part taxon-name-part-type="subphylum">Crustacea</tp:taxon-name-part></tp:taxon-name>) of Panama. Part V: parvorder <tp:taxon-name><tp:taxon-name-part taxon-name-part-type="parvorder">Amphilochidira</tp:taxon-name-part></tp:taxon-name></article-title><source>Zookeys</source><day>10</day><month>11</month><year>2025</year><volume>1259</volume><fpage>57</fpage><lpage>102</lpage><pub-id pub-id-type="doi">10.3897/zookeys.1259.165130</pub-id></mixed-citation></tp:treatment-meta><tp:nomenclature><label>﻿</label><tp:taxon-name><object-id xmlns:xlink="http://www.w3.org/1999/xlink" content-type="arpha" xlink:type="simple">FCC46AFC-FD69-5E6E-98B1-19BE1398B567</object-id>
              <tp:taxon-name-part taxon-name-part-type="genus" reg="Anamixis">Anamixis</tp:taxon-name-part>
              <tp:taxon-name-part taxon-name-part-type="species" reg="cavatura">cavatura</tp:taxon-name-part>
            </tp:taxon-name><tp:taxon-authority>Thomas, 1997</tp:taxon-authority><xref ref-type="fig" rid="F9">Figs 10</xref><xref ref-type="fig" rid="F22">, 23A, B</xref><tp:nomenclature-citation-list><tp:nomenclature-citation><tp:taxon-name>
                  <tp:taxon-name-part taxon-name-part-type="genus" reg="Leucothoides">Leucothoides</tp:taxon-name-part> <tp:taxon-name-part taxon-name-part-type="species" reg="pottsi">pottsi</tp:taxon-name-part></tp:taxon-name><comment>: <xref ref-type="bibr" rid="B87">Shoemaker 1933</xref>: 249–250, fig. 3; <xref ref-type="bibr" rid="B57">Ledoyer 1967</xref>: 127, fig. 5b; <xref ref-type="bibr" rid="B82">Ruffo 1969</xref>: 12–13; <xref ref-type="bibr" rid="B89">Sivaprakasam 1967</xref>(1969): 373, fig. 1e–g; <xref ref-type="bibr" rid="B58">Ledoyer 1978a</xref>: 375; <xref ref-type="bibr" rid="B59">Ledoyer 1978b</xref>: 300–301; <xref ref-type="bibr" rid="B60">Ledoyer 1979a</xref>: 169; <xref ref-type="bibr" rid="B61">Ledoyer 1979b</xref>: 111, fig. 68(II); <xref ref-type="bibr" rid="B96">Thomas 1979</xref>: 107–109; <xref ref-type="bibr" rid="B17">Barnard 1979</xref>: 130.</comment></tp:nomenclature-citation><tp:nomenclature-citation><tp:taxon-name>
                  <tp:taxon-name-part taxon-name-part-type="genus" reg="Anamixis">Anamixis</tp:taxon-name-part> <tp:taxon-name-part taxon-name-part-type="species" reg="pottsi">pottsi</tp:taxon-name-part></tp:taxon-name><comment>: <xref ref-type="bibr" rid="B77">Ortiz and Lemaitre 1994</xref>: 124.</comment></tp:nomenclature-citation><tp:nomenclature-citation><tp:taxon-name>
                  <tp:taxon-name-part taxon-name-part-type="genus" reg="Anamixis">Anamixis</tp:taxon-name-part> <tp:taxon-name-part taxon-name-part-type="species" reg="hanseni">hanseni</tp:taxon-name-part></tp:taxon-name><comment>: <xref ref-type="bibr" rid="B78">Pearse 1912</xref>: 370; <xref ref-type="bibr" rid="B96">Thomas 1979</xref>: 107–109; <xref ref-type="bibr" rid="B103">Thomas and Taylor 1981</xref>: 462–467, figs 1–5; <xref ref-type="bibr" rid="B99">Thomas and Barnard 1983</xref>: 154–157 [not <tp:taxon-name><tp:taxon-name-part taxon-name-part-type="genus" reg="Anamixis">A.</tp:taxon-name-part> <tp:taxon-name-part taxon-name-part-type="species" reg="hanseni">hanseni</tp:taxon-name-part></tp:taxon-name> Stebbing, 1897].</comment></tp:nomenclature-citation><tp:nomenclature-citation><tp:taxon-name>
                  <tp:taxon-name-part taxon-name-part-type="genus" reg="Anamixis">Anamixis</tp:taxon-name-part> <tp:taxon-name-part taxon-name-part-type="species" reg="cavatura">cavatura</tp:taxon-name-part></tp:taxon-name><comment>Thomas, 1997: 47–50, figs 3, 4; <xref ref-type="bibr" rid="B54">LeCroy 2007</xref>: 506, fig. 447; <xref ref-type="bibr" rid="B109">White 2011</xref>: 25, fig. 1.</comment></tp:nomenclature-citation></tp:nomenclature-citation-list></tp:nomenclature><tp:treatment-sec sec-type="material" id="SECID0EACBG"><title>Material examined.</title><p>Panama • 1.7–4.9 mm • 2 anamorph ♂; Bocas del Toro, Cayo Solarte; <named-content xmlns:xlink="http://www.w3.org/1999/xlink" content-type="dwc:verbatimCoordinates" xlink:type="simple"><named-content content-type="geo-json" specific-use="{&#34;type&#34;:&#34;Point&#34;,&#34;coordinates&#34;:[-82.218900,9.333600]}" id="NCID0EJCBG" xlink:type="simple">9.3336°N, 82.2189°W</named-content></named-content>; depth 2 m; among red algae and <italic><tp:taxon-name><tp:taxon-name-part taxon-name-part-type="genus" reg="Halimeda">Halimeda</tp:taxon-name-part></tp:taxon-name></italic>; 07 Aug 2005; R. Collin, M. Faust, E. Gaiser, S. LeCroy, S. Richardson, M. Sorenson leg.; <named-content xmlns:xlink="http://www.w3.org/1999/xlink" content-type="dwc:institutional_code" xlink:title="Gulf Coast Research Laboratory Museum" xlink:href="http://grbio.org/institution/gulf-coast-research-laboratory" xlink:type="simple">GCRL</named-content> 6678 • 1 leucomorph ♀; Bocas del Toro, mangrove island next to Isla Solarte; depth 2 m; among coral rubble; 08 Aug 2021; K.N. White leg.; <named-content xmlns:xlink="http://www.w3.org/1999/xlink" content-type="dwc:institutional_code" xlink:title="Smithsonian Institution, U.S. National Museum of Natural History" xlink:href="http://grbio.org/institution/smithsonian-institution" xlink:type="simple">USNM</named-content> 1762922 • 1 leucomorph ♀; Bocas del Toro, Drago Beach; <named-content xmlns:xlink="http://www.w3.org/1999/xlink" content-type="dwc:verbatimCoordinates" xlink:type="simple"><named-content content-type="geo-json" specific-use="{&#34;type&#34;:&#34;Point&#34;,&#34;coordinates&#34;:[-82.337500,9.418100]}" id="NCID0EADBG" xlink:type="simple">9.4181°N, 82.3375°W</named-content></named-content>; depth 2–3 m; among red algae; 09 Aug 2021; K.N. White leg.; <named-content xmlns:xlink="http://www.w3.org/1999/xlink" content-type="dwc:institutional_code" xlink:title="Smithsonian Institution, U.S. National Museum of Natural History" xlink:href="http://grbio.org/institution/smithsonian-institution" xlink:type="simple">USNM</named-content> 1762923 • 1 leucomorph ♀; Bocas del Toro, San Cristobal; <named-content xmlns:xlink="http://www.w3.org/1999/xlink" content-type="dwc:verbatimCoordinates" xlink:type="simple"><named-content content-type="geo-json" specific-use="{&#34;type&#34;:&#34;Point&#34;,&#34;coordinates&#34;:[-82.235000,9.262500]}" id="NCID0EMDBG" xlink:type="simple">9.2625°N, 82.2350°W</named-content></named-content>; depth 15 m; among coral rubble; 10 Aug 2021; K.N. White leg.; <named-content xmlns:xlink="http://www.w3.org/1999/xlink" content-type="dwc:institutional_code" xlink:title="Smithsonian Institution, U.S. National Museum of Natural History" xlink:href="http://grbio.org/institution/smithsonian-institution" xlink:type="simple">USNM</named-content> 1762924 • 1 leucomorph ♂, 2 leucomorph ♀; Bocas del Toro, Crawl Caye; <named-content xmlns:xlink="http://www.w3.org/1999/xlink" content-type="dwc:verbatimCoordinates" xlink:type="simple"><named-content content-type="geo-json" specific-use="{&#34;type&#34;:&#34;Point&#34;,&#34;coordinates&#34;:[-82.143800,9.237600]}" id="NCID0EYDBG" xlink:type="simple">9.2376°N, 82.1438°W</named-content></named-content>; depth 1.5–3 m; among <italic><tp:taxon-name><tp:taxon-name-part taxon-name-part-type="genus" reg="Halimeda">Halimeda</tp:taxon-name-part></tp:taxon-name></italic>; 11 Aug 2021; K.N. White leg.; <named-content xmlns:xlink="http://www.w3.org/1999/xlink" content-type="dwc:institutional_code" xlink:title="Smithsonian Institution, U.S. National Museum of Natural History" xlink:href="http://grbio.org/institution/smithsonian-institution" xlink:type="simple">USNM</named-content> 1762925 • 1 anamorph ♂, 1 leucomorph ♂, 16 leucomorph ♀; Bocas del Toro, Crawl Caye; <named-content xmlns:xlink="http://www.w3.org/1999/xlink" content-type="dwc:verbatimCoordinates" xlink:type="simple"><named-content content-type="geo-json" specific-use="{&#34;type&#34;:&#34;Point&#34;,&#34;coordinates&#34;:[-82.129000,9.247500]}" id="NCID0ELEBG" xlink:type="simple">9.2475°N, 82.1290°W</named-content></named-content>; depth 5 m; among coral rubble; 12 Aug 2021; K.N. White leg.; <named-content xmlns:xlink="http://www.w3.org/1999/xlink" content-type="dwc:institutional_code" xlink:title="Smithsonian Institution, U.S. National Museum of Natural History" xlink:href="http://grbio.org/institution/smithsonian-institution" xlink:type="simple">USNM</named-content> 1762926 • 1 anamorph ♂; Bocas del Toro, Hospital Point, <named-content xmlns:xlink="http://www.w3.org/1999/xlink" content-type="dwc:verbatimCoordinates" xlink:type="simple"><named-content content-type="geo-json" specific-use="{&#34;type&#34;:&#34;Point&#34;,&#34;coordinates&#34;:[-82.214800,9.331900]}" id="NCID0EXEBG" xlink:type="simple">9.3319°N, 82.2148°W</named-content></named-content>; depth 1–3 m; among <italic><tp:taxon-name><tp:taxon-name-part taxon-name-part-type="genus" reg="Halimeda">Halimeda</tp:taxon-name-part></tp:taxon-name></italic>; 22 June 2023; K.N. White leg.; <named-content xmlns:xlink="http://www.w3.org/1999/xlink" content-type="dwc:institutional_code" xlink:title="Smithsonian Institution, U.S. National Museum of Natural History" xlink:href="http://grbio.org/institution/smithsonian-institution" xlink:type="simple">USNM</named-content> 1762927 • 2 anamorph ♂; Bocas del Toro, Crawl Caye; <named-content xmlns:xlink="http://www.w3.org/1999/xlink" content-type="dwc:verbatimCoordinates" xlink:type="simple"><named-content content-type="geo-json" specific-use="{&#34;type&#34;:&#34;Point&#34;,&#34;coordinates&#34;:[-82.136900,9.245900]}" id="NCID0EKFBG" xlink:type="simple">9.2459°N, 82.1369°W</named-content></named-content>; depth 1–4 m; among coral rubble and <italic><tp:taxon-name><tp:taxon-name-part taxon-name-part-type="genus" reg="Halimeda">Halimeda</tp:taxon-name-part></tp:taxon-name></italic>; 25 June 2023; K.N. White leg.; <named-content xmlns:xlink="http://www.w3.org/1999/xlink" content-type="dwc:institutional_code" xlink:title="Smithsonian Institution, U.S. National Museum of Natural History" xlink:href="http://grbio.org/institution/smithsonian-institution" xlink:type="simple">USNM</named-content> 1762928 • 1 anamorph ♂; Bocas del Toro, Cayo Zapatilla 1; <named-content xmlns:xlink="http://www.w3.org/1999/xlink" content-type="dwc:verbatimCoordinates" xlink:type="simple"><named-content content-type="geo-json" specific-use="{&#34;type&#34;:&#34;Point&#34;,&#34;coordinates&#34;:[-82.058700,9.269900]}" id="NCID0E4FBG" xlink:type="simple">9.2699°N, 82.0587°W</named-content></named-content>; depth 10–11 m; among coral rubble; 28 June 2023; K.N. White leg.; <named-content xmlns:xlink="http://www.w3.org/1999/xlink" content-type="dwc:institutional_code" xlink:title="Smithsonian Institution, U.S. National Museum of Natural History" xlink:href="http://grbio.org/institution/smithsonian-institution" xlink:type="simple">USNM</named-content> 1762929.</p><fig id="F9" position="float" orientation="portrait"><object-id xmlns:xlink="http://www.w3.org/1999/xlink" content-type="doi" xlink:type="simple">10.3897/zookeys.1259.165130.figure10</object-id><object-id xmlns:xlink="http://www.w3.org/1999/xlink" content-type="arpha" xlink:type="simple">AC0D37D3-C121-5E0F-953B-EAC8FF07FB3A</object-id><label>Figure 10.</label><caption><p><italic><tp:taxon-name><tp:taxon-name-part taxon-name-part-type="genus" reg="Anamixis">Anamixis</tp:taxon-name-part> <tp:taxon-name-part taxon-name-part-type="species" reg="cavatura">cavatura</tp:taxon-name-part></tp:taxon-name></italic>, leucomorph female (l), 3 mm, gnathopod 1 medial, gnathopod 2 medial, head; anamorph male (a), 3.1 mm, head, gnathopod 1 medial, gnathopod 2 medial; Scale bars: 0.5 mm.</p></caption><graphic xmlns:xlink="http://www.w3.org/1999/xlink" xlink:href="zookeys-1259-057_article-165130__-g010.jpg" position="float" orientation="portrait" xlink:type="simple" id="oo_1461622.jpg"><uri content-type="original_file" xlink:type="simple">https://binary.pensoft.net/fig/1461622</uri></graphic></fig></tp:treatment-sec><tp:treatment-sec sec-type="diagnosis" id="SECID0E5GBG"><title>Diagnosis.</title><p>Anamorph male. Head anterior margin with small tooth-like projection; ventral keel elongate, subtriangular with pointed tip. Gnathopod 2 basis anteromedial margin with acute projection; propodus palm with several teeth; dactylus with distal serrations.</p><p>Leucomorph male and female. Head anterior margin quadrate; ventral keel subrectangular. Gnathopod 1 carpus finely serrate, apex with two serrate spines, larger spine with bifid tip. Gnathopod 2 palm transverse, irregularly serrate.</p></tp:treatment-sec><tp:treatment-sec sec-type="distribution" id="SECID0EEHBG"><title>Distribution.</title><p>USA: Dry Tortugas, Florida (<xref ref-type="bibr" rid="B87">Shoemaker 1933</xref>), Fort Pierce to Tampa, including the Florida Keys (<xref ref-type="bibr" rid="B98">Thomas 1997</xref>; <xref ref-type="bibr" rid="B54">LeCroy 2007</xref>), Mississippi Delta (<xref ref-type="bibr" rid="B78">Pearse 1912</xref>); Colombia: Isla Barú (<xref ref-type="bibr" rid="B77">Ortiz and Lemaitre 1994</xref>); Bahamas; Mexico: Yucatan; Belize: Carrie Bow Caye; Cuba: Guanahacabibes (<xref ref-type="bibr" rid="B104">Varela et al. 2003</xref>); Venezuela (<xref ref-type="bibr" rid="B68">Martín et al. 2013</xref>); Honduras; Jamaica; Greater and Lesser Antilles (<xref ref-type="bibr" rid="B98">Thomas 1997</xref>); Panama: Bocas del Toro (<xref ref-type="bibr" rid="B109">White 2011</xref>; present study).</p></tp:treatment-sec><tp:treatment-sec sec-type="ecology" id="SECID0EOIBG"><title>Ecology and remarks.</title><p>This species occurs among red algae, <italic><tp:taxon-name><tp:taxon-name-part taxon-name-part-type="genus" reg="Halimeda">Halimeda</tp:taxon-name-part></tp:taxon-name></italic>, and coral rubble at depths of 1–11 m. Panamanian anamorph males differ from the original description in having the gnathopod 2 basis and ischium bare (vs each with one seta) and dactylus distally serrate (vs entire margin serrate). Living anamorphs are translucent white with brown splotches and have a red eye. Living leucomorphs are translucent white with magenta stripes.</p></tp:treatment-sec><tp:treatment-sec><!--Section generated to contain objects referenced in tp:taxon-treatment.--><fig id="F22" position="float" orientation="portrait"><object-id xmlns:xlink="http://www.w3.org/1999/xlink" content-type="doi" xlink:type="simple">10.3897/zookeys.1259.165130.figure23</object-id><object-id xmlns:xlink="http://www.w3.org/1999/xlink" content-type="arpha" xlink:type="simple">456DD357-4A5B-5847-B6AD-7D897B5765B2</object-id><label>Figure 23.</label><caption><p>Photographs of live specimens unless noted. A. <italic><tp:taxon-name><tp:taxon-name-part taxon-name-part-type="genus" reg="Anamixis">Anamixis</tp:taxon-name-part> <tp:taxon-name-part taxon-name-part-type="species" reg="cavatura">cavatura</tp:taxon-name-part></tp:taxon-name></italic> anamorph; B. <italic><tp:taxon-name><tp:taxon-name-part taxon-name-part-type="genus" reg="Anamixis">Anamixis</tp:taxon-name-part> <tp:taxon-name-part taxon-name-part-type="species" reg="cavatura">cavatura</tp:taxon-name-part></tp:taxon-name></italic> leucomorph; C. <italic><tp:taxon-name><tp:taxon-name-part taxon-name-part-type="genus" reg="Anamixis">Anamixis</tp:taxon-name-part> <tp:taxon-name-part taxon-name-part-type="species" reg="vanga">vanga</tp:taxon-name-part></tp:taxon-name></italic> anamorph (ethanol-preserved specimen); D. <italic><tp:taxon-name><tp:taxon-name-part taxon-name-part-type="genus" reg="Anamixis">Anamixis</tp:taxon-name-part> <tp:taxon-name-part taxon-name-part-type="species" reg="vanga">vanga</tp:taxon-name-part></tp:taxon-name></italic> leucomorph; E. <italic><tp:taxon-name><tp:taxon-name-part taxon-name-part-type="genus" reg="Leucothoe">Leucothoe</tp:taxon-name-part> <tp:taxon-name-part taxon-name-part-type="species" reg="alata">alata</tp:taxon-name-part></tp:taxon-name></italic> (ethanol-preserved specimen); F. <italic><tp:taxon-name><tp:taxon-name-part taxon-name-part-type="genus" reg="Leucothoe">Leucothoe</tp:taxon-name-part> <tp:taxon-name-part taxon-name-part-type="species" reg="ashleyae">ashleyae</tp:taxon-name-part></tp:taxon-name></italic>; G. <italic><tp:taxon-name><tp:taxon-name-part taxon-name-part-type="genus" reg="Leucothoe">Leucothoe</tp:taxon-name-part> <tp:taxon-name-part taxon-name-part-type="species" reg="barana">barana</tp:taxon-name-part></tp:taxon-name></italic>; H. <italic><tp:taxon-name><tp:taxon-name-part taxon-name-part-type="genus" reg="Leucothoe">Leucothoe</tp:taxon-name-part> <tp:taxon-name-part taxon-name-part-type="species" reg="flammosa">flammosa</tp:taxon-name-part></tp:taxon-name></italic>. Scale bars: 1.0 mm.</p></caption><graphic xmlns:xlink="http://www.w3.org/1999/xlink" xlink:href="zookeys-1259-057_article-165130__-g023.jpg" position="float" orientation="portrait" xlink:type="simple" id="oo_1461635.jpg"><uri content-type="original_file" xlink:type="simple">https://binary.pensoft.net/fig/1461635</uri></graphic></fig></tp:treatment-sec><ref-list><ref id="B87"><mixed-citation xmlns:xlink="http://www.w3.org/1999/xlink" xlink:type="simple"><person-group><name name-style="western"><surname>Shoemaker</surname><given-names>CR</given-names></name></person-group> (<year>1933</year>) <article-title><tp:taxon-name><tp:taxon-name-part taxon-name-part-type="order">Amphipoda</tp:taxon-name-part></tp:taxon-name> from Florida and the West Indies.</article-title><source>American Museum Novitates</source><volume>598</volume>: <fpage>1</fpage>–<lpage>24</lpage>.</mixed-citation></ref><ref id="B57"><mixed-citation xmlns:xlink="http://www.w3.org/1999/xlink" xlink:type="simple"><person-group><name name-style="western"><surname>Ledoyer</surname><given-names>M</given-names></name></person-group> (<year>1967</year>) Amphipodes Gammariens des herbiers de Phanérogames marines de la région de Tuléar (République Malgache). Etude systématique et écologique. Recueil des Travaux de la Station Marine d’Endoume (supplément 7): 7–56.</mixed-citation></ref><ref id="B82"><mixed-citation xmlns:xlink="http://www.w3.org/1999/xlink" xlink:type="simple"><person-group><name name-style="western"><surname>Ruffo</surname><given-names>S</given-names></name></person-group> (<year>1969</year>) <article-title>Terzo contributo alia consoscenza degli anfipodi del Mar Rosso.</article-title><source>Memorie del Museo Civico di Storia Naturale, Verona</source><volume>17</volume>: <fpage>1</fpage>–<lpage>77</lpage>.</mixed-citation></ref><ref id="B89"><mixed-citation xmlns:xlink="http://www.w3.org/1999/xlink" xlink:type="simple"><person-group><name name-style="western"><surname>Sivaprakasam</surname><given-names>TE</given-names></name></person-group> (<year>1967</year>) <article-title>[1969] Notes on some amphipods from the southeast coast of India.</article-title><source>Journal of the Marine Biological Association of India</source><volume>9</volume>: <fpage>372</fpage>–<lpage>383</lpage>. <ext-link xlink:href="https://www.mbai.org.in/jmbai-details/NDM0/Mzc=" ext-link-type="uri" xlink:type="simple">https://www.mbai.org.in/jmbai-details/NDM0/Mzc=</ext-link></mixed-citation></ref><ref id="B58"><mixed-citation xmlns:xlink="http://www.w3.org/1999/xlink" xlink:type="simple"><person-group><name name-style="western"><surname>Ledoyer</surname><given-names>M</given-names></name></person-group> (<year>1978a</year>) <article-title>Contribution A L’Etude Des Amphipodes Gammariens Profonds de Madagascar (<tp:taxon-name><tp:taxon-name-part taxon-name-part-type="subphylum">Crustacea</tp:taxon-name-part></tp:taxon-name>).</article-title><source>Tethys (Cornella de Llobregat)</source><volume>8</volume>: <fpage>365</fpage>–<lpage>382</lpage>.</mixed-citation></ref><ref id="B59"><mixed-citation xmlns:xlink="http://www.w3.org/1999/xlink" xlink:type="simple"><person-group><name name-style="western"><surname>Ledoyer</surname><given-names>M</given-names></name></person-group> (<year>1978b</year>) <article-title>Amphipodes Gammariens (<tp:taxon-name><tp:taxon-name-part taxon-name-part-type="subphylum">Crustacea</tp:taxon-name-part></tp:taxon-name>) des biotopes cavitaires organogènes récifaux de l’île Maurice (Océan Indien).</article-title><source>The Mauritius Institute Bulletin</source><volume>8</volume>: <fpage>197</fpage>–<lpage>332</lpage>.</mixed-citation></ref><ref id="B60"><mixed-citation xmlns:xlink="http://www.w3.org/1999/xlink" xlink:type="simple"><person-group><name name-style="western"><surname>Ledoyer</surname><given-names>M</given-names></name></person-group> (<year>1979a</year>) Expédition Rumphius II (1975) Crustacés parasites, commensaux, etc. (Th. Monod et R. Serène, éd.) VI. Crustacés Amphipodes Gammariens. Bulletin du Muséum national d’Histoire naturelle, Série 4, 7, Section A, 1: 137–181. <ext-link xlink:href="10.5962/p.283222" ext-link-type="doi" xlink:type="simple">https://doi.org/10.5962/p.283222</ext-link></mixed-citation></ref><ref id="B61"><mixed-citation xmlns:xlink="http://www.w3.org/1999/xlink" xlink:type="simple"><person-group><name name-style="western"><surname>Ledoyer</surname><given-names>M</given-names></name></person-group> (<year>1979b</year>) <source>Les Gammariens de la Pente Externe du Grand Récif de Tulear (Madagascar) (<tp:taxon-name><tp:taxon-name-part taxon-name-part-type="subphylum">Crustacea</tp:taxon-name-part></tp:taxon-name><tp:taxon-name><tp:taxon-name-part taxon-name-part-type="order">Amphipoda</tp:taxon-name-part></tp:taxon-name>).</source><publisher-name>Memorie del Museo Civico di Storia Naturale</publisher-name>, <publisher-loc>Verona, Series 2, Sezione Science della Vita</publisher-loc>, <size units="page">2 pp</size>.</mixed-citation></ref><ref id="B96"><mixed-citation xmlns:xlink="http://www.w3.org/1999/xlink" xlink:type="simple"><person-group><name name-style="western"><surname>Thomas</surname><given-names>JD</given-names></name></person-group> (<year>1979</year>) <article-title>Occurrence of the amphipod <italic><tp:taxon-name><tp:taxon-name-part taxon-name-part-type="genus">Leucothoides</tp:taxon-name-part> <tp:taxon-name-part taxon-name-part-type="species">pottsi</tp:taxon-name-part></tp:taxon-name></italic> Shoemaker on the tunicate <italic><tp:taxon-name><tp:taxon-name-part taxon-name-part-type="genus">Ecteinascidia</tp:taxon-name-part> <tp:taxon-name-part taxon-name-part-type="species">turbinata</tp:taxon-name-part></tp:taxon-name></italic> Herdman from Big Pine Key.</article-title><source>Crustaceana</source><volume>37</volume>(<issue>1</issue>): <fpage>107</fpage>–<lpage>109</lpage>. <ext-link xlink:href="10.1163/156854079X00104" ext-link-type="doi" xlink:type="simple">https://doi.org/10.1163/156854079X00104</ext-link></mixed-citation></ref><ref id="B17"><mixed-citation xmlns:xlink="http://www.w3.org/1999/xlink" xlink:type="simple"><person-group><name name-style="western"><surname>Barnard</surname><given-names>JL</given-names></name></person-group> (<year>1979</year>) <article-title>Littoral Gammaridean <tp:taxon-name><tp:taxon-name-part taxon-name-part-type="order">Amphipoda</tp:taxon-name-part></tp:taxon-name> from the Gulf of California and the Galapagos Islands.</article-title><source>Smithsonian Contributions to Zoology</source><volume>271</volume>(<issue>271</issue>): <fpage>1</fpage>–<lpage>149</lpage>. <ext-link xlink:href="10.5479/si.00810282.271" ext-link-type="doi" xlink:type="simple">https://doi.org/10.5479/si.00810282.271</ext-link></mixed-citation></ref><ref id="B77"><mixed-citation xmlns:xlink="http://www.w3.org/1999/xlink" xlink:type="simple"><person-group><name name-style="western"><surname>Ortiz</surname><given-names>M</given-names></name><name name-style="western"><surname>Lemaitre</surname><given-names>R</given-names></name></person-group> (<year>1994</year>) <article-title>Crustaceos Anfipodos (<tp:taxon-name><tp:taxon-name-part taxon-name-part-type="suborder">Gammaridea</tp:taxon-name-part></tp:taxon-name>) Colectados en Las Costas del Caribe Colombiano, al sur de Cartagena.</article-title><source>Anales del Instituto de Investigaciones Marinas de Punta de Betin</source><volume>23</volume>: <fpage>119</fpage>–<lpage>127</lpage>. <ext-link xlink:href="10.25268/bimc.invemar.1994.23.0.391" ext-link-type="doi" xlink:type="simple">https://doi.org/10.25268/bimc.invemar.1994.23.0.391</ext-link></mixed-citation></ref><ref id="B78"><mixed-citation xmlns:xlink="http://www.w3.org/1999/xlink" xlink:type="simple"><person-group><name name-style="western"><surname>Pearse</surname><given-names>AS</given-names></name></person-group> (<year>1912</year>) <article-title>Notes on certain amphipods from the Gulf of Mexico, with descriptions of new genera and new species.</article-title><source>Proceedings of the United States National Museum</source><volume>43</volume>(<issue>1936</issue>): <fpage>369</fpage>–<lpage>379</lpage>. <ext-link xlink:href="10.5479/si.00963801.43-1936.369" ext-link-type="doi" xlink:type="simple">https://doi.org/10.5479/si.00963801.43-1936.369</ext-link></mixed-citation></ref><ref id="B103"><mixed-citation xmlns:xlink="http://www.w3.org/1999/xlink" xlink:type="simple"><person-group><name name-style="western"><surname>Thomas</surname><given-names>JD</given-names></name><name name-style="western"><surname>Taylor</surname><given-names>GW</given-names></name></person-group> (<year>1981</year>) <article-title>Mouthpart morphology and feeding strategies of the commensal amphipod, <italic><tp:taxon-name><tp:taxon-name-part taxon-name-part-type="genus">Anamixis</tp:taxon-name-part> <tp:taxon-name-part taxon-name-part-type="species">hanseni</tp:taxon-name-part></tp:taxon-name></italic> Stebbing.</article-title><source>Bulletin of Marine Science</source><volume>31</volume>(<issue>2</issue>): <fpage>462</fpage>–<lpage>467</lpage>.</mixed-citation></ref><ref id="B99"><mixed-citation xmlns:xlink="http://www.w3.org/1999/xlink" xlink:type="simple"><person-group><name name-style="western"><surname>Thomas</surname><given-names>JD</given-names></name><name name-style="western"><surname>Barnard</surname><given-names>JL</given-names></name></person-group> (<year>1983</year>) <article-title>Transformation of the <italic><tp:taxon-name><tp:taxon-name-part taxon-name-part-type="genus">Leucothoides</tp:taxon-name-part></tp:taxon-name></italic> morph into the <italic><tp:taxon-name><tp:taxon-name-part taxon-name-part-type="genus">Anamixis</tp:taxon-name-part></tp:taxon-name></italic> morph (<tp:taxon-name><tp:taxon-name-part taxon-name-part-type="order">Amphipoda</tp:taxon-name-part></tp:taxon-name>).</article-title><source>Journal of Crustacean Biology</source><volume>3</volume>(<issue>1</issue>): <fpage>154</fpage>–<lpage>157</lpage>. <ext-link xlink:href="10.2307/1547860" ext-link-type="doi" xlink:type="simple">https://doi.org/10.2307/1547860</ext-link></mixed-citation></ref><ref id="B54"><mixed-citation xmlns:xlink="http://www.w3.org/1999/xlink" xlink:type="simple"><person-group><name name-style="western"><surname>LeCroy</surname><given-names>SE</given-names></name></person-group> (<year>2007</year>) An Illustrated Identification Guide to The Nearshore Marine and Estuarine Gammaridean <tp:taxon-name><tp:taxon-name-part taxon-name-part-type="order">Amphipoda</tp:taxon-name-part></tp:taxon-name> of Florida (Vol. 4): Families <tp:taxon-name><tp:taxon-name-part taxon-name-part-type="family">Anamixidae</tp:taxon-name-part></tp:taxon-name>, <tp:taxon-name><tp:taxon-name-part taxon-name-part-type="family">Eusiridae</tp:taxon-name-part></tp:taxon-name>, <tp:taxon-name><tp:taxon-name-part taxon-name-part-type="family">Hyalellidae</tp:taxon-name-part></tp:taxon-name>, <tp:taxon-name><tp:taxon-name-part taxon-name-part-type="family">Hyalidae</tp:taxon-name-part></tp:taxon-name>, <tp:taxon-name><tp:taxon-name-part taxon-name-part-type="family">Iphimediidae</tp:taxon-name-part></tp:taxon-name>, <tp:taxon-name><tp:taxon-name-part taxon-name-part-type="family">Ischyroceridae</tp:taxon-name-part></tp:taxon-name>, <tp:taxon-name><tp:taxon-name-part taxon-name-part-type="family">Lysianassidae</tp:taxon-name-part></tp:taxon-name>, <tp:taxon-name><tp:taxon-name-part taxon-name-part-type="family">Megaluropidae</tp:taxon-name-part></tp:taxon-name>, and <tp:taxon-name><tp:taxon-name-part taxon-name-part-type="family">Melphidippidae</tp:taxon-name-part></tp:taxon-name>. Florida Department of Environmental Protection Annual Report Contract No. WM880 4: 503–614.</mixed-citation></ref><ref id="B109"><mixed-citation xmlns:xlink="http://www.w3.org/1999/xlink" xlink:type="simple"><person-group><name name-style="western"><surname>White</surname><given-names>KN</given-names></name></person-group> (<year>2011</year>) <article-title>Caribbean <tp:taxon-name><tp:taxon-name-part taxon-name-part-type="family">Leucothoidae</tp:taxon-name-part></tp:taxon-name> (<tp:taxon-name><tp:taxon-name-part taxon-name-part-type="subphylum">Crustacea</tp:taxon-name-part></tp:taxon-name>: <tp:taxon-name><tp:taxon-name-part taxon-name-part-type="order">Amphipoda</tp:taxon-name-part></tp:taxon-name>) of Panama.</article-title><source>Gulf and Caribbean Research</source><volume>23</volume>(<issue>1</issue>): <fpage>23</fpage>–<lpage>35</lpage>. <ext-link xlink:href="10.18785/gcr.2301.03" ext-link-type="doi" xlink:type="simple">https://doi.org/10.18785/gcr.2301.03</ext-link></mixed-citation></ref><ref id="B98"><mixed-citation xmlns:xlink="http://www.w3.org/1999/xlink" xlink:type="simple"><person-group><name name-style="western"><surname>Thomas</surname><given-names>JD</given-names></name></person-group> (<year>1997</year>) <article-title>Systematics, Ecology and Phylogeny of the <tp:taxon-name><tp:taxon-name-part taxon-name-part-type="family">Anamixidae</tp:taxon-name-part></tp:taxon-name> (<tp:taxon-name><tp:taxon-name-part taxon-name-part-type="subphylum">Crustacea</tp:taxon-name-part></tp:taxon-name>: <tp:taxon-name><tp:taxon-name-part taxon-name-part-type="order">Amphipoda</tp:taxon-name-part></tp:taxon-name>).</article-title><source>Records of the Australian Museum</source><volume>49</volume>(<issue>1</issue>): <fpage>35</fpage>–<lpage>98</lpage>. <ext-link xlink:href="10.3853/j.0067-1975.49.1997.298" ext-link-type="doi" xlink:type="simple">https://doi.org/10.3853/j.0067-1975.49.1997.298</ext-link></mixed-citation></ref><ref id="B104"><mixed-citation xmlns:xlink="http://www.w3.org/1999/xlink" xlink:type="simple"><person-group><name name-style="western"><surname>Varela</surname><given-names>C</given-names></name><name name-style="western"><surname>Ortiz</surname><given-names>M</given-names></name><name name-style="western"><surname>Lalana</surname><given-names>R</given-names></name></person-group> (<year>2003</year>) <article-title>Crustáceos (<tp:taxon-name><tp:taxon-name-part taxon-name-part-type="superorder">Peracarida</tp:taxon-name-part></tp:taxon-name> y <tp:taxon-name><tp:taxon-name-part taxon-name-part-type="order">Decapoda</tp:taxon-name-part></tp:taxon-name>), de la costa Sur de la península de Guanahacabibes, Cuba.</article-title><source>Revista de Investigaciones Marinas</source><volume>24</volume>: <fpage>73</fpage>–<lpage>76</lpage>. <ext-link xlink:href="https://api.semanticscholar.org/CorpusID:90189874" ext-link-type="uri" xlink:type="simple">https://api.semanticscholar.org/CorpusID:90189874</ext-link></mixed-citation></ref><ref id="B68"><mixed-citation xmlns:xlink="http://www.w3.org/1999/xlink" xlink:type="simple"><person-group><name name-style="western"><surname>Martín</surname><given-names>A</given-names></name><name name-style="western"><surname>Díaz</surname><given-names>Y</given-names></name><name name-style="western"><surname>Miloslavich</surname><given-names>P</given-names></name><name name-style="western"><surname>Escobar-Briones</surname><given-names>E</given-names></name><name name-style="western"><surname>Guerra-García</surname><given-names>JM</given-names></name><name name-style="western"><surname>Ortiz</surname><given-names>M</given-names></name><name name-style="western"><surname>Valencia</surname><given-names>B</given-names></name><name name-style="western"><surname>Giraldo</surname><given-names>A</given-names></name><name name-style="western"><surname>Klein</surname><given-names>E</given-names></name></person-group> (<year>2013</year>) <article-title>Regional diversity of <tp:taxon-name><tp:taxon-name-part taxon-name-part-type="order">Amphipoda</tp:taxon-name-part></tp:taxon-name> in the Caribbean Sea.</article-title><source>Revista de Bilogía Tropical</source><volume>61</volume>(<issue>4</issue>): <fpage>1681</fpage>–<lpage>1720</lpage>. <ext-link xlink:href="10.15517/rbt.v61i4.12816" ext-link-type="doi" xlink:type="simple">https://doi.org/10.15517/rbt.v61i4.12816</ext-link></mixed-citation></ref></ref-list></tp:taxon-treatment>
