# Supplementary material for: ﻿Caribbean Amphipoda (Crustacea) of Panama. Part V: parvorder Amphilochidira
Source: Zookeys. 2025 Nov 10;1259:57–102. doi: 10.3897/zookeys.1259.165130 (PMC12624357; doi:10.3897/zookeys.1259.165130)
Supplement: XML Treatment for Anamixis vanga [file zookeys.1259.165130-treatment13.xml]

<!DOCTYPE tp:taxon-treatment
  PUBLIC "-//TaxonX//DTD Taxonomic Treatment Publishing DTD v0 20100105//EN" "tax-treatment-NSO.dtd">
<tp:taxon-treatment xmlns:tp="http://www.plazi.org/taxpub"><tp:treatment-meta><kwd-group><label>Taxon classification</label><kwd>
                <named-content content-type="kingdom">Animalia</named-content>
              </kwd><kwd>
                <named-content content-type="order">Amphipoda</named-content>
              </kwd><kwd>
                <named-content content-type="family">Leucothoidae</named-content>
              </kwd></kwd-group><mixed-citation publication-type="journal"><person-group><name><surname>Dugger</surname><given-names>Abigail R.</given-names></name><name><surname>White</surname><given-names>Kristine N.</given-names></name></person-group><article-title>﻿Caribbean <tp:taxon-name><tp:taxon-name-part taxon-name-part-type="order">Amphipoda</tp:taxon-name-part></tp:taxon-name> (<tp:taxon-name><tp:taxon-name-part taxon-name-part-type="subphylum">Crustacea</tp:taxon-name-part></tp:taxon-name>) of Panama. Part V: parvorder <tp:taxon-name><tp:taxon-name-part taxon-name-part-type="parvorder">Amphilochidira</tp:taxon-name-part></tp:taxon-name></article-title><source>Zookeys</source><day>10</day><month>11</month><year>2025</year><volume>1259</volume><fpage>57</fpage><lpage>102</lpage><pub-id pub-id-type="doi">10.3897/zookeys.1259.165130</pub-id></mixed-citation></tp:treatment-meta><tp:nomenclature><label>﻿</label><tp:taxon-name><object-id xmlns:xlink="http://www.w3.org/1999/xlink" content-type="arpha" xlink:type="simple">88595FD8-FB78-5418-A7A8-5F7B93554574</object-id>
              <tp:taxon-name-part taxon-name-part-type="genus" reg="Anamixis">Anamixis</tp:taxon-name-part>
              <tp:taxon-name-part taxon-name-part-type="species" reg="vanga">vanga</tp:taxon-name-part>
            </tp:taxon-name><tp:taxon-authority>Thomas, 1997</tp:taxon-authority><xref ref-type="fig" rid="F10">Figs 11</xref><xref ref-type="fig" rid="F22">, 23C, D</xref><tp:nomenclature-citation-list><tp:nomenclature-citation><tp:taxon-name>
                  <tp:taxon-name-part taxon-name-part-type="genus" reg="Anamixis">Anamixis</tp:taxon-name-part> <tp:taxon-name-part taxon-name-part-type="species" reg="vanga">vanga</tp:taxon-name-part></tp:taxon-name><comment>Thomas, 1997: 70–73, figs 17, 18; <xref ref-type="bibr" rid="B54">LeCroy 2007</xref>: 507, fig. 448; <xref ref-type="bibr" rid="B109">White 2011</xref>: 25–26, fig. 2.</comment></tp:nomenclature-citation></tp:nomenclature-citation-list></tp:nomenclature><tp:treatment-sec sec-type="material" id="SECID0E5KBG"><title>Material examined.</title><p>Panama • 1–4 mm • 1 leucomorph ♂, 1 leucomorph ♀, 1 leucomorph juvenile; Bocas del Toro, Mangrove Inn; among coral rubble; 03 Aug 2005; M. Faust, E. Gaiser, T. Haney, S. Richardson, M. Sorenson leg.; <named-content xmlns:xlink="http://www.w3.org/1999/xlink" content-type="dwc:institutional_code" xlink:title="Gulf Coast Research Laboratory Museum" xlink:href="http://grbio.org/institution/gulf-coast-research-laboratory" xlink:type="simple">GCRL</named-content> 6679 • 3 anamorph ♂, 2 leucomoprh ♂, 6 leucomorph ♀; Bocas del Toro, Hospital Point; <named-content xmlns:xlink="http://www.w3.org/1999/xlink" content-type="dwc:verbatimCoordinates" xlink:type="simple"><named-content content-type="geo-json" specific-use="{&#34;type&#34;:&#34;Point&#34;,&#34;coordinates&#34;:[-82.218800,9.333600]}" id="NCID0ELLBG" xlink:type="simple">9.3336°N, 82.2188°W</named-content></named-content>; depth 15 m; among coral rubble and <italic><tp:taxon-name><tp:taxon-name-part taxon-name-part-type="genus" reg="Halimeda">Halimeda</tp:taxon-name-part></tp:taxon-name></italic>; 06 Aug 2005; S. DeGrave, M. Salazar leg.; <named-content xmlns:xlink="http://www.w3.org/1999/xlink" content-type="dwc:institutional_code" xlink:title="Gulf Coast Research Laboratory Museum" xlink:href="http://grbio.org/institution/gulf-coast-research-laboratory" xlink:type="simple">GCRL</named-content> 6680 • 3 anamorph ♂, 2 leucomorph♀; Bocas del Toro, Cayo Solarte; <named-content xmlns:xlink="http://www.w3.org/1999/xlink" content-type="dwc:verbatimCoordinates" xlink:type="simple"><named-content content-type="geo-json" specific-use="{&#34;type&#34;:&#34;Point&#34;,&#34;coordinates&#34;:[-82.218900,9.333600]}" id="NCID0E5LBG" xlink:type="simple">9.3336°N, 82.2189°W</named-content></named-content>; depth 2 m; among sponges, coral rubble, and sand; 07 Aug 2005; R. Collin, M. Faust, E. Gaiser, S. LeCroy, S. Richardson, M. Sorenson leg.; <named-content xmlns:xlink="http://www.w3.org/1999/xlink" content-type="dwc:institutional_code" xlink:title="Gulf Coast Research Laboratory Museum" xlink:href="http://grbio.org/institution/gulf-coast-research-laboratory" xlink:type="simple">GCRL</named-content> 6681 • 1 anamorph ♂, 2 leucomorph ♂, 6 leucomorph ♀; Bocas del Toro, Pigeon Key Reef; <named-content xmlns:xlink="http://www.w3.org/1999/xlink" content-type="dwc:verbatimCoordinates" xlink:type="simple"><named-content content-type="geo-json" specific-use="{&#34;type&#34;:&#34;Point&#34;,&#34;coordinates&#34;:[-82.248900,9.269300]}" id="NCID0EKMBG" xlink:type="simple">9.2693°N, 82.2489°W</named-content></named-content>; depth 0.5–1 m; among <italic><tp:taxon-name><tp:taxon-name-part taxon-name-part-type="genus" reg="Halimeda">Halimeda</tp:taxon-name-part></tp:taxon-name></italic> and <italic><tp:taxon-name><tp:taxon-name-part taxon-name-part-type="genus" reg="Thalassia">Thalassia</tp:taxon-name-part></tp:taxon-name></italic>; 09 Aug 2005; E. Baiser, T.A. Haney, S. LeCroy leg.; <named-content xmlns:xlink="http://www.w3.org/1999/xlink" content-type="dwc:institutional_code" xlink:title="Gulf Coast Research Laboratory Museum" xlink:href="http://grbio.org/institution/gulf-coast-research-laboratory" xlink:type="simple">GCRL</named-content> 6682 • 1 leucomorph ♀; Bocas del Toro, Isla Solarte; <named-content xmlns:xlink="http://www.w3.org/1999/xlink" content-type="dwc:verbatimCoordinates" xlink:type="simple"><named-content content-type="geo-json" specific-use="{&#34;type&#34;:&#34;Point&#34;,&#34;coordinates&#34;:[-82.189700,9.290100]}" id="NCID0EENBG" xlink:type="simple">9.2901°N, 82.1897°W</named-content></named-content>; depth 1–5 m; among <italic><tp:taxon-name><tp:taxon-name-part taxon-name-part-type="genus" reg="Halimeda">Halimeda</tp:taxon-name-part></tp:taxon-name></italic>; 08 Aug 2021; K.N. White leg.; <named-content xmlns:xlink="http://www.w3.org/1999/xlink" content-type="dwc:institutional_code" xlink:title="Smithsonian Institution, U.S. National Museum of Natural History" xlink:href="http://grbio.org/institution/smithsonian-institution" xlink:type="simple">USNM</named-content> 1762930 • 2 leucomorph ♀; Bocas del Toro, Drago; <named-content xmlns:xlink="http://www.w3.org/1999/xlink" content-type="dwc:verbatimCoordinates" xlink:type="simple"><named-content content-type="geo-json" specific-use="{&#34;type&#34;:&#34;Point&#34;,&#34;coordinates&#34;:[-82.337500,9.418100]}" id="NCID0EXNBG" xlink:type="simple">9.4181°N, 82.3375°W</named-content></named-content>; depth 2–3 m; among coral rubble; 09 Aug 2021; K.N. White leg.; <named-content xmlns:xlink="http://www.w3.org/1999/xlink" content-type="dwc:institutional_code" xlink:title="Smithsonian Institution, U.S. National Museum of Natural History" xlink:href="http://grbio.org/institution/smithsonian-institution" xlink:type="simple">USNM</named-content> 1762931 • 1 leucomorph ♀; Bocas del Toro, Pandora; <named-content xmlns:xlink="http://www.w3.org/1999/xlink" content-type="dwc:verbatimCoordinates" xlink:type="simple"><named-content content-type="geo-json" specific-use="{&#34;type&#34;:&#34;Point&#34;,&#34;coordinates&#34;:[-82.222200,9.327800]}" id="NCID0EDOBG" xlink:type="simple">9.3278°N, 82.2222°W</named-content></named-content>; depth 10 m; among coral rubble; 10 Aug 2021; K.N. White leg.; <named-content xmlns:xlink="http://www.w3.org/1999/xlink" content-type="dwc:institutional_code" xlink:title="Smithsonian Institution, U.S. National Museum of Natural History" xlink:href="http://grbio.org/institution/smithsonian-institution" xlink:type="simple">USNM</named-content> 1762932 • 1 leucomorph ♀; Bocas del Toro, San Cristobal; <named-content xmlns:xlink="http://www.w3.org/1999/xlink" content-type="dwc:verbatimCoordinates" xlink:type="simple"><named-content content-type="geo-json" specific-use="{&#34;type&#34;:&#34;Point&#34;,&#34;coordinates&#34;:[-82.294500,9.284900]}" id="NCID0EPOBG" xlink:type="simple">9.2849°N, 82.2945°W</named-content></named-content>; depth 1–3 m; among <italic><tp:taxon-name><tp:taxon-name-part taxon-name-part-type="genus" reg="Dictyota">Dictyota</tp:taxon-name-part></tp:taxon-name></italic>; 21 June 2023; K.N. White leg.; <named-content xmlns:xlink="http://www.w3.org/1999/xlink" content-type="dwc:institutional_code" xlink:title="Smithsonian Institution, U.S. National Museum of Natural History" xlink:href="http://grbio.org/institution/smithsonian-institution" xlink:type="simple">USNM</named-content> 1762933 • 1 anamorph ♂, 1 leucomorph ♂, 6 leucomorph ♀; Bocas del Toro, Hospital Point; <named-content xmlns:xlink="http://www.w3.org/1999/xlink" content-type="dwc:verbatimCoordinates" xlink:type="simple"><named-content content-type="geo-json" specific-use="{&#34;type&#34;:&#34;Point&#34;,&#34;coordinates&#34;:[-82.214800,9.331900]}" id="NCID0ECPBG" xlink:type="simple">9.3319°N, 82.2148°W</named-content></named-content>; depth 1–3 m; among coral rubble; 22 June 2023; K.N. White leg.; <named-content xmlns:xlink="http://www.w3.org/1999/xlink" content-type="dwc:institutional_code" xlink:title="Smithsonian Institution, U.S. National Museum of Natural History" xlink:href="http://grbio.org/institution/smithsonian-institution" xlink:type="simple">USNM</named-content> 1762934 • 2 leucomorph ♀; Bocas del Toro, Drago; <named-content xmlns:xlink="http://www.w3.org/1999/xlink" content-type="dwc:verbatimCoordinates" xlink:type="simple"><named-content content-type="geo-json" specific-use="{&#34;type&#34;:&#34;Point&#34;,&#34;coordinates&#34;:[-82.333400,9.413400]}" id="NCID0EOPBG" xlink:type="simple">9.4134°N, 82.3334°W</named-content></named-content>; depth 1–3 m; among coral rubble; 23 June 2023; K.N. White leg.; <named-content xmlns:xlink="http://www.w3.org/1999/xlink" content-type="dwc:institutional_code" xlink:title="Smithsonian Institution, U.S. National Museum of Natural History" xlink:href="http://grbio.org/institution/smithsonian-institution" xlink:type="simple">USNM</named-content> 1762935 • 1 leucomorph ♀; Bocas del Toro, Swan Caye; <named-content xmlns:xlink="http://www.w3.org/1999/xlink" content-type="dwc:verbatimCoordinates" xlink:type="simple"><named-content content-type="geo-json" specific-use="{&#34;type&#34;:&#34;Point&#34;,&#34;coordinates&#34;:[-82.300000,9.453600]}" id="NCID0E1PBG" xlink:type="simple">9.4536°N, 82.3000°W</named-content></named-content>; depth 2 m; among coral rubble; 24 June 2023; K.N. White leg.; <named-content xmlns:xlink="http://www.w3.org/1999/xlink" content-type="dwc:institutional_code" xlink:title="Smithsonian Institution, U.S. National Museum of Natural History" xlink:href="http://grbio.org/institution/smithsonian-institution" xlink:type="simple">USNM</named-content> 1762936 • 2 anamorph ♂, 1 leucomorph ♂, 4 leucomorph ♀; Bocas del Toro, Crawl Caye; <named-content xmlns:xlink="http://www.w3.org/1999/xlink" content-type="dwc:verbatimCoordinates" xlink:type="simple"><named-content content-type="geo-json" specific-use="{&#34;type&#34;:&#34;Point&#34;,&#34;coordinates&#34;:[-82.129000,9.247600]}" id="NCID0EGQBG" xlink:type="simple">9.2476°N, 82.1290°W</named-content></named-content>; depth 5–8 m; among coral rubble; 26 June 2023; K.N. White leg.; <named-content xmlns:xlink="http://www.w3.org/1999/xlink" content-type="dwc:institutional_code" xlink:title="Smithsonian Institution, U.S. National Museum of Natural History" xlink:href="http://grbio.org/institution/smithsonian-institution" xlink:type="simple">USNM</named-content> 1762937 • 1 anamorph ♂; Bocas del Toro, Pandora; <named-content xmlns:xlink="http://www.w3.org/1999/xlink" content-type="dwc:verbatimCoordinates" xlink:type="simple"><named-content content-type="geo-json" specific-use="{&#34;type&#34;:&#34;Point&#34;,&#34;coordinates&#34;:[-82.218500,9.333300]}" id="NCID0ESQBG" xlink:type="simple">9.3333°N, 82.2185°W</named-content></named-content>; depth 7 m; among coral rubble; 26 June 2023; K.N. White leg.; <named-content xmlns:xlink="http://www.w3.org/1999/xlink" content-type="dwc:institutional_code" xlink:title="Smithsonian Institution, U.S. National Museum of Natural History" xlink:href="http://grbio.org/institution/smithsonian-institution" xlink:type="simple">USNM</named-content> 1762938 • 2 leucomorph ♀; Bocas del Toro, STRI Dock; <named-content xmlns:xlink="http://www.w3.org/1999/xlink" content-type="dwc:verbatimCoordinates" xlink:type="simple"><named-content content-type="geo-json" specific-use="{&#34;type&#34;:&#34;Point&#34;,&#34;coordinates&#34;:[-82.257000,9.351200]}" id="NCID0E5QBG" xlink:type="simple">9.3512°N, 82.2570°W</named-content></named-content>; depth 0–1 m; dock scraping; 27 June 2023; K.N. White leg.; <named-content xmlns:xlink="http://www.w3.org/1999/xlink" content-type="dwc:institutional_code" xlink:title="Smithsonian Institution, U.S. National Museum of Natural History" xlink:href="http://grbio.org/institution/smithsonian-institution" xlink:type="simple">USNM</named-content> 1762939 • 1 leucomorph ♂, 3 leucomorph ♀; Bocas del Toro, Cayo Zapatilla 1; <named-content xmlns:xlink="http://www.w3.org/1999/xlink" content-type="dwc:verbatimCoordinates" xlink:type="simple"><named-content content-type="geo-json" specific-use="{&#34;type&#34;:&#34;Point&#34;,&#34;coordinates&#34;:[-82.058700,9.269900]}" id="NCID0EKRBG" xlink:type="simple">9.2699°N, 82.0587°W</named-content></named-content>; depth 10–11 m; among coral rubble; 28 June 2023; K.N. White leg.; <named-content xmlns:xlink="http://www.w3.org/1999/xlink" content-type="dwc:institutional_code" xlink:title="Smithsonian Institution, U.S. National Museum of Natural History" xlink:href="http://grbio.org/institution/smithsonian-institution" xlink:type="simple">USNM</named-content> 1762940 • 1 anamorph ♂, 6 leucomorph♀; Bocas del Toro, Crawl Caye; <named-content xmlns:xlink="http://www.w3.org/1999/xlink" content-type="dwc:verbatimCoordinates" xlink:type="simple"><named-content content-type="geo-json" specific-use="{&#34;type&#34;:&#34;Point&#34;,&#34;coordinates&#34;:[-82.131800,9.250200]}" id="NCID0EWRBG" xlink:type="simple">9.2502°N, 82.1318°W</named-content></named-content>; depth 5–13 m; among coral rubble; 29 June 2023; K.N. White leg.; <named-content xmlns:xlink="http://www.w3.org/1999/xlink" content-type="dwc:institutional_code" xlink:title="Smithsonian Institution, U.S. National Museum of Natural History" xlink:href="http://grbio.org/institution/smithsonian-institution" xlink:type="simple">USNM</named-content> 1762941.</p><fig id="F10" position="float" orientation="portrait"><object-id xmlns:xlink="http://www.w3.org/1999/xlink" content-type="doi" xlink:type="simple">10.3897/zookeys.1259.165130.figure11</object-id><object-id xmlns:xlink="http://www.w3.org/1999/xlink" content-type="arpha" xlink:type="simple">A42F05C3-DBE6-541C-A0B2-CAC19CE7CBB4</object-id><label>Figure 11.</label><caption><p><italic><tp:taxon-name><tp:taxon-name-part taxon-name-part-type="genus" reg="Anamixis">Anamixis</tp:taxon-name-part> <tp:taxon-name-part taxon-name-part-type="species" reg="vanga">vanga</tp:taxon-name-part></tp:taxon-name></italic>, leucomorph female (l), 2.2 mm, head, gnathopod 2 medial, gnathopod 1 medial; anamorph male (a), 3.2 mm, head, gnathopod 2 medial. Scale bars: 0.5 mm.</p></caption><graphic xmlns:xlink="http://www.w3.org/1999/xlink" xlink:href="zookeys-1259-057_article-165130__-g011.jpg" position="float" orientation="portrait" xlink:type="simple" id="oo_1461623.jpg"><uri content-type="original_file" xlink:type="simple">https://binary.pensoft.net/fig/1461623</uri></graphic></fig></tp:treatment-sec><tp:treatment-sec sec-type="diagnosis" id="SECID0EXSBG"><title>Diagnosis.</title><p>Anamorph male. Head with lateral ridge, anterior margin concave, without anterodistal notch, ventral keel rectangular. Gnathopod 2 basis with acute process subdistally; propodus palm with three teeth.</p><p>Leucomorph male and female. Head ocular lobe rounded; ventral keel rounded, subacute distally. Gnathopod 1 propodus margin finely serrate with several small setae; carpus dentate and finely serrate, terminal spines smooth with terminal bulb. Gnathopod 2 propodus palm oblique with several serrations.</p></tp:treatment-sec><tp:treatment-sec sec-type="distribution" id="SECID0E4SBG"><title>Distribution.</title><p>USA: Georgia to the Florida Keys (<xref ref-type="bibr" rid="B98">Thomas 1997</xref>); Belize: Carrie Bow Caye (<xref ref-type="bibr" rid="B98">Thomas 1997</xref>); Mexico (<xref ref-type="bibr" rid="B68">Martín et al. 2013</xref>); Venezuela (<xref ref-type="bibr" rid="B68">Martín et al. 2013</xref>); Panama: Bocas del Toro (<xref ref-type="bibr" rid="B109">White 2011</xref>; present study).</p></tp:treatment-sec><tp:treatment-sec sec-type="ecology" id="SECID0EXTBG"><title>Ecology and remarks.</title><p>This species occurs among sponges, <italic><tp:taxon-name><tp:taxon-name-part taxon-name-part-type="genus" reg="Halimeda">Halimeda</tp:taxon-name-part></tp:taxon-name></italic>, <italic><tp:taxon-name><tp:taxon-name-part taxon-name-part-type="genus" reg="Thalassia">Thalassia</tp:taxon-name-part></tp:taxon-name></italic>, and coral rubble at depths of 1–11 m. <xref ref-type="bibr" rid="B98">Thomas (1997)</xref> reported this species from solitary ascidians at depths to 20 m. Panamanian specimens agree closely with previous descriptions of the species. Anamorph males have an anterior tubercle on the gnathopod 2 basis that was not illustrated in original description as noted by <xref ref-type="bibr" rid="B109">White (2011)</xref>. Living anamorphs and leucomorphs are translucent with pale brown stripes and have red eyes.</p></tp:treatment-sec><tp:treatment-sec><!--Section generated to contain objects referenced in tp:taxon-treatment.--><fig id="F22" position="float" orientation="portrait"><object-id xmlns:xlink="http://www.w3.org/1999/xlink" content-type="doi" xlink:type="simple">10.3897/zookeys.1259.165130.figure23</object-id><object-id xmlns:xlink="http://www.w3.org/1999/xlink" content-type="arpha" xlink:type="simple">456DD357-4A5B-5847-B6AD-7D897B5765B2</object-id><label>Figure 23.</label><caption><p>Photographs of live specimens unless noted. A. <italic><tp:taxon-name><tp:taxon-name-part taxon-name-part-type="genus" reg="Anamixis">Anamixis</tp:taxon-name-part> <tp:taxon-name-part taxon-name-part-type="species" reg="cavatura">cavatura</tp:taxon-name-part></tp:taxon-name></italic> anamorph; B. <italic><tp:taxon-name><tp:taxon-name-part taxon-name-part-type="genus" reg="Anamixis">Anamixis</tp:taxon-name-part> <tp:taxon-name-part taxon-name-part-type="species" reg="cavatura">cavatura</tp:taxon-name-part></tp:taxon-name></italic> leucomorph; C. <italic><tp:taxon-name><tp:taxon-name-part taxon-name-part-type="genus" reg="Anamixis">Anamixis</tp:taxon-name-part> <tp:taxon-name-part taxon-name-part-type="species" reg="vanga">vanga</tp:taxon-name-part></tp:taxon-name></italic> anamorph (ethanol-preserved specimen); D. <italic><tp:taxon-name><tp:taxon-name-part taxon-name-part-type="genus" reg="Anamixis">Anamixis</tp:taxon-name-part> <tp:taxon-name-part taxon-name-part-type="species" reg="vanga">vanga</tp:taxon-name-part></tp:taxon-name></italic> leucomorph; E. <italic><tp:taxon-name><tp:taxon-name-part taxon-name-part-type="genus" reg="Leucothoe">Leucothoe</tp:taxon-name-part> <tp:taxon-name-part taxon-name-part-type="species" reg="alata">alata</tp:taxon-name-part></tp:taxon-name></italic> (ethanol-preserved specimen); F. <italic><tp:taxon-name><tp:taxon-name-part taxon-name-part-type="genus" reg="Leucothoe">Leucothoe</tp:taxon-name-part> <tp:taxon-name-part taxon-name-part-type="species" reg="ashleyae">ashleyae</tp:taxon-name-part></tp:taxon-name></italic>; G. <italic><tp:taxon-name><tp:taxon-name-part taxon-name-part-type="genus" reg="Leucothoe">Leucothoe</tp:taxon-name-part> <tp:taxon-name-part taxon-name-part-type="species" reg="barana">barana</tp:taxon-name-part></tp:taxon-name></italic>; H. <italic><tp:taxon-name><tp:taxon-name-part taxon-name-part-type="genus" reg="Leucothoe">Leucothoe</tp:taxon-name-part> <tp:taxon-name-part taxon-name-part-type="species" reg="flammosa">flammosa</tp:taxon-name-part></tp:taxon-name></italic>. Scale bars: 1.0 mm.</p></caption><graphic xmlns:xlink="http://www.w3.org/1999/xlink" xlink:href="zookeys-1259-057_article-165130__-g023.jpg" position="float" orientation="portrait" xlink:type="simple" id="oo_1461635.jpg"><uri content-type="original_file" xlink:type="simple">https://binary.pensoft.net/fig/1461635</uri></graphic></fig></tp:treatment-sec><ref-list><ref id="B54"><mixed-citation xmlns:xlink="http://www.w3.org/1999/xlink" xlink:type="simple"><person-group><name name-style="western"><surname>LeCroy</surname><given-names>SE</given-names></name></person-group> (<year>2007</year>) An Illustrated Identification Guide to The Nearshore Marine and Estuarine Gammaridean <tp:taxon-name><tp:taxon-name-part taxon-name-part-type="order">Amphipoda</tp:taxon-name-part></tp:taxon-name> of Florida (Vol. 4): Families <tp:taxon-name><tp:taxon-name-part taxon-name-part-type="family">Anamixidae</tp:taxon-name-part></tp:taxon-name>, <tp:taxon-name><tp:taxon-name-part taxon-name-part-type="family">Eusiridae</tp:taxon-name-part></tp:taxon-name>, <tp:taxon-name><tp:taxon-name-part taxon-name-part-type="family">Hyalellidae</tp:taxon-name-part></tp:taxon-name>, <tp:taxon-name><tp:taxon-name-part taxon-name-part-type="family">Hyalidae</tp:taxon-name-part></tp:taxon-name>, <tp:taxon-name><tp:taxon-name-part taxon-name-part-type="family">Iphimediidae</tp:taxon-name-part></tp:taxon-name>, <tp:taxon-name><tp:taxon-name-part taxon-name-part-type="family">Ischyroceridae</tp:taxon-name-part></tp:taxon-name>, <tp:taxon-name><tp:taxon-name-part taxon-name-part-type="family">Lysianassidae</tp:taxon-name-part></tp:taxon-name>, <tp:taxon-name><tp:taxon-name-part taxon-name-part-type="family">Megaluropidae</tp:taxon-name-part></tp:taxon-name>, and <tp:taxon-name><tp:taxon-name-part taxon-name-part-type="family">Melphidippidae</tp:taxon-name-part></tp:taxon-name>. Florida Department of Environmental Protection Annual Report Contract No. WM880 4: 503–614.</mixed-citation></ref><ref id="B109"><mixed-citation xmlns:xlink="http://www.w3.org/1999/xlink" xlink:type="simple"><person-group><name name-style="western"><surname>White</surname><given-names>KN</given-names></name></person-group> (<year>2011</year>) <article-title>Caribbean <tp:taxon-name><tp:taxon-name-part taxon-name-part-type="family">Leucothoidae</tp:taxon-name-part></tp:taxon-name> (<tp:taxon-name><tp:taxon-name-part taxon-name-part-type="subphylum">Crustacea</tp:taxon-name-part></tp:taxon-name>: <tp:taxon-name><tp:taxon-name-part taxon-name-part-type="order">Amphipoda</tp:taxon-name-part></tp:taxon-name>) of Panama.</article-title><source>Gulf and Caribbean Research</source><volume>23</volume>(<issue>1</issue>): <fpage>23</fpage>–<lpage>35</lpage>. <ext-link xlink:href="10.18785/gcr.2301.03" ext-link-type="doi" xlink:type="simple">https://doi.org/10.18785/gcr.2301.03</ext-link></mixed-citation></ref><ref id="B98"><mixed-citation xmlns:xlink="http://www.w3.org/1999/xlink" xlink:type="simple"><person-group><name name-style="western"><surname>Thomas</surname><given-names>JD</given-names></name></person-group> (<year>1997</year>) <article-title>Systematics, Ecology and Phylogeny of the <tp:taxon-name><tp:taxon-name-part taxon-name-part-type="family">Anamixidae</tp:taxon-name-part></tp:taxon-name> (<tp:taxon-name><tp:taxon-name-part taxon-name-part-type="subphylum">Crustacea</tp:taxon-name-part></tp:taxon-name>: <tp:taxon-name><tp:taxon-name-part taxon-name-part-type="order">Amphipoda</tp:taxon-name-part></tp:taxon-name>).</article-title><source>Records of the Australian Museum</source><volume>49</volume>(<issue>1</issue>): <fpage>35</fpage>–<lpage>98</lpage>. <ext-link xlink:href="10.3853/j.0067-1975.49.1997.298" ext-link-type="doi" xlink:type="simple">https://doi.org/10.3853/j.0067-1975.49.1997.298</ext-link></mixed-citation></ref><ref id="B68"><mixed-citation xmlns:xlink="http://www.w3.org/1999/xlink" xlink:type="simple"><person-group><name name-style="western"><surname>Martín</surname><given-names>A</given-names></name><name name-style="western"><surname>Díaz</surname><given-names>Y</given-names></name><name name-style="western"><surname>Miloslavich</surname><given-names>P</given-names></name><name name-style="western"><surname>Escobar-Briones</surname><given-names>E</given-names></name><name name-style="western"><surname>Guerra-García</surname><given-names>JM</given-names></name><name name-style="western"><surname>Ortiz</surname><given-names>M</given-names></name><name name-style="western"><surname>Valencia</surname><given-names>B</given-names></name><name name-style="western"><surname>Giraldo</surname><given-names>A</given-names></name><name name-style="western"><surname>Klein</surname><given-names>E</given-names></name></person-group> (<year>2013</year>) <article-title>Regional diversity of <tp:taxon-name><tp:taxon-name-part taxon-name-part-type="order">Amphipoda</tp:taxon-name-part></tp:taxon-name> in the Caribbean Sea.</article-title><source>Revista de Bilogía Tropical</source><volume>61</volume>(<issue>4</issue>): <fpage>1681</fpage>–<lpage>1720</lpage>. <ext-link xlink:href="10.15517/rbt.v61i4.12816" ext-link-type="doi" xlink:type="simple">https://doi.org/10.15517/rbt.v61i4.12816</ext-link></mixed-citation></ref></ref-list></tp:taxon-treatment>
