# Supplementary material for: ﻿Caribbean Amphipoda (Crustacea) of Panama. Part V: parvorder Amphilochidira
Source: Zookeys. 2025 Nov 10;1259:57–102. doi: 10.3897/zookeys.1259.165130 (PMC12624357; doi:10.3897/zookeys.1259.165130)
Supplement: XML Treatment for Leucothoe [file zookeys.1259.165130-treatment14.xml]

<!DOCTYPE tp:taxon-treatment
  PUBLIC "-//TaxonX//DTD Taxonomic Treatment Publishing DTD v0 20100105//EN" "tax-treatment-NSO.dtd">
<tp:taxon-treatment xmlns:tp="http://www.plazi.org/taxpub"><tp:treatment-meta><kwd-group><label>Taxon classification</label><kwd>
                <named-content content-type="kingdom">Animalia</named-content>
              </kwd><kwd>
                <named-content content-type="order">Amphipoda</named-content>
              </kwd><kwd>
                <named-content content-type="family">Leucothoidae</named-content>
              </kwd></kwd-group><mixed-citation publication-type="journal"><person-group><name><surname>Dugger</surname><given-names>Abigail R.</given-names></name><name><surname>White</surname><given-names>Kristine N.</given-names></name></person-group><article-title>﻿Caribbean <tp:taxon-name><tp:taxon-name-part taxon-name-part-type="order">Amphipoda</tp:taxon-name-part></tp:taxon-name> (<tp:taxon-name><tp:taxon-name-part taxon-name-part-type="subphylum">Crustacea</tp:taxon-name-part></tp:taxon-name>) of Panama. Part V: parvorder <tp:taxon-name><tp:taxon-name-part taxon-name-part-type="parvorder">Amphilochidira</tp:taxon-name-part></tp:taxon-name></article-title><source>Zookeys</source><day>10</day><month>11</month><year>2025</year><volume>1259</volume><fpage>57</fpage><lpage>102</lpage><pub-id pub-id-type="doi">10.3897/zookeys.1259.165130</pub-id></mixed-citation></tp:treatment-meta><tp:nomenclature><label>﻿Genus</label><tp:taxon-name><object-id xmlns:xlink="http://www.w3.org/1999/xlink" content-type="arpha" xlink:type="simple">86BF29D0-6C47-5B28-A210-3D7E8A04E30C</object-id>
              <tp:taxon-name-part taxon-name-part-type="genus" reg="Leucothoe">Leucothoe</tp:taxon-name-part>
            </tp:taxon-name><tp:taxon-authority>Leach, 1814</tp:taxon-authority></tp:nomenclature><tp:treatment-sec sec-type="diagnosis" id="SECID0ETVBG"><title>Diagnosis.</title><p>Minimal sexual dimorphism. Eyes well-developed. Mandibular palp tri-articulate; left lacinia mobilis larger than right. Maxilliped outer plate not longer than palp article 1. Coxa 1–4 subequal in size. Gnathopod 1 carpochelate. Pereopods 5–7 bases expanded.</p></tp:treatment-sec></tp:taxon-treatment>
