# Supplementary material for: ﻿Caribbean Amphipoda (Crustacea) of Panama. Part V: parvorder Amphilochidira
Source: Zookeys. 2025 Nov 10;1259:57–102. doi: 10.3897/zookeys.1259.165130 (PMC12624357; doi:10.3897/zookeys.1259.165130)
Supplement: XML Treatment for Leucothoe alata [file zookeys.1259.165130-treatment15.xml]

<!DOCTYPE tp:taxon-treatment
  PUBLIC "-//TaxonX//DTD Taxonomic Treatment Publishing DTD v0 20100105//EN" "tax-treatment-NSO.dtd">
<tp:taxon-treatment xmlns:tp="http://www.plazi.org/taxpub"><tp:treatment-meta><kwd-group><label>Taxon classification</label><kwd>
                <named-content content-type="kingdom">Animalia</named-content>
              </kwd><kwd>
                <named-content content-type="order">Amphipoda</named-content>
              </kwd><kwd>
                <named-content content-type="family">Leucothoidae</named-content>
              </kwd></kwd-group><mixed-citation publication-type="journal"><person-group><name><surname>Dugger</surname><given-names>Abigail R.</given-names></name><name><surname>White</surname><given-names>Kristine N.</given-names></name></person-group><article-title>﻿Caribbean <tp:taxon-name><tp:taxon-name-part taxon-name-part-type="order">Amphipoda</tp:taxon-name-part></tp:taxon-name> (<tp:taxon-name><tp:taxon-name-part taxon-name-part-type="subphylum">Crustacea</tp:taxon-name-part></tp:taxon-name>) of Panama. Part V: parvorder <tp:taxon-name><tp:taxon-name-part taxon-name-part-type="parvorder">Amphilochidira</tp:taxon-name-part></tp:taxon-name></article-title><source>Zookeys</source><day>10</day><month>11</month><year>2025</year><volume>1259</volume><fpage>57</fpage><lpage>102</lpage><pub-id pub-id-type="doi">10.3897/zookeys.1259.165130</pub-id></mixed-citation></tp:treatment-meta><tp:nomenclature><label>﻿</label><tp:taxon-name><object-id xmlns:xlink="http://www.w3.org/1999/xlink" content-type="arpha" xlink:type="simple">95A77939-FDD5-5C01-A495-759F0A75866F</object-id>
              <tp:taxon-name-part taxon-name-part-type="genus" reg="Leucothoe">Leucothoe</tp:taxon-name-part>
              <tp:taxon-name-part taxon-name-part-type="species" reg="alata">alata</tp:taxon-name-part>
            </tp:taxon-name><tp:taxon-authority>Barnard, 1959</tp:taxon-authority><xref ref-type="fig" rid="F11">Figs 12</xref><xref ref-type="fig" rid="F22">, 23E</xref><tp:nomenclature-citation-list><tp:nomenclature-citation><tp:taxon-name>
                  <tp:taxon-name-part taxon-name-part-type="genus" reg="Leucothoe">Leucothoe</tp:taxon-name-part> <tp:taxon-name-part taxon-name-part-type="species" reg="minima">minima</tp:taxon-name-part></tp:taxon-name><comment>Barnard, 1952: 9–12, pl. 1 [not Schellenberg, 1925: 141–142, fig. 12].</comment></tp:nomenclature-citation><tp:nomenclature-citation><tp:taxon-name>
                  <tp:taxon-name-part taxon-name-part-type="genus" reg="Leucothoe">Leucothoe</tp:taxon-name-part> <tp:taxon-name-part taxon-name-part-type="species" reg="alata">alata</tp:taxon-name-part></tp:taxon-name><comment><xref ref-type="bibr" rid="B4">Barnard 1959</xref>: 19–20, pl. 1; <xref ref-type="bibr" rid="B6">Barnard 1962</xref>: 132, figs 7D–F; <xref ref-type="bibr" rid="B7">Barnard 1964a</xref>: 114; <xref ref-type="bibr" rid="B8">Barnard 1964b</xref>: 227; <xref ref-type="bibr" rid="B10">Barnard 1966</xref>: 22; <xref ref-type="bibr" rid="B11">Barnard 1969a</xref>: 164; <xref ref-type="bibr" rid="B12">Barnard 1969b</xref>: 214; <xref ref-type="bibr" rid="B17">Barnard 1979</xref>: 128–129; <xref ref-type="bibr" rid="B40">Hirayama 1985</xref>: 172–174, figs 166, 169.</comment></tp:nomenclature-citation></tp:nomenclature-citation-list></tp:nomenclature><tp:treatment-sec sec-type="material" id="SECID0ECZBG"><title>Material examined.</title><p>Panama • 2.5–3.2 mm • 1 ♂, 1 ♀; Bocas del Toro, Cayo Zapatilla; <named-content xmlns:xlink="http://www.w3.org/1999/xlink" content-type="dwc:verbatimCoordinates" xlink:type="simple"><named-content content-type="geo-json" specific-use="{&#34;type&#34;:&#34;Point&#34;,&#34;coordinates&#34;:[-82.058700,9.269900]}" id="NCID0ELZBG" xlink:type="simple">9.2699°N, 82.0587°W</named-content></named-content>; depth 0 m; buoy scraping; 29 June 2023; K.N. White leg.; <named-content xmlns:xlink="http://www.w3.org/1999/xlink" content-type="dwc:institutional_code" xlink:title="Smithsonian Institution, U.S. National Museum of Natural History" xlink:href="http://grbio.org/institution/smithsonian-institution" xlink:type="simple">USNM</named-content> 1762942.</p><fig id="F11" position="float" orientation="portrait"><object-id xmlns:xlink="http://www.w3.org/1999/xlink" content-type="doi" xlink:type="simple">10.3897/zookeys.1259.165130.figure12</object-id><object-id xmlns:xlink="http://www.w3.org/1999/xlink" content-type="arpha" xlink:type="simple">5E97E7A3-CEC3-53CF-B5BA-0474220D26CF</object-id><label>Figure 12.</label><caption><p><italic><tp:taxon-name><tp:taxon-name-part taxon-name-part-type="genus" reg="Leucothoe">Leucothoe</tp:taxon-name-part> <tp:taxon-name-part taxon-name-part-type="species" reg="alata">alata</tp:taxon-name-part></tp:taxon-name></italic>, male, 2.5 mm, gnathopod 1 medial, head, coxa 4, epimeron 3, gnathopod 2 medial. Scale bars: 0.5 mm.</p></caption><graphic xmlns:xlink="http://www.w3.org/1999/xlink" xlink:href="zookeys-1259-057_article-165130__-g012.jpg" position="float" orientation="portrait" xlink:type="simple" id="oo_1461624.jpg"><uri content-type="original_file" xlink:type="simple">https://binary.pensoft.net/fig/1461624</uri></graphic></fig></tp:treatment-sec><tp:treatment-sec sec-type="diagnosis" id="SECID0EM1BG"><title>Diagnosis.</title><p>Head anterodistal margin subquadrate without cusp; ventral keel slightly produced. Gnathopod 1 basis anterior and posterior margins bare; carpus thickened; propodus expanded, palm dentate; dactylus reaching less than 0.2 × propodus length. Gnathopod 2 basis with anterodistal projection; carpus distally truncate, spoon-like; propodus with one mediofacial setal row above midline, reaching 0.9 × propodus length, palm with several small tubercles. Coxa 4 posterior margin slightly concave. Epimeron 3 posteroventral corner subquadrate.</p></tp:treatment-sec><tp:treatment-sec sec-type="distribution" id="SECID0ER1BG"><title>Distribution.</title><p>USA: Monterey Bay to San Ramon Bay, California (<xref ref-type="bibr" rid="B2">Barnard 1952</xref>, <xref ref-type="bibr" rid="B3">1955</xref>, <xref ref-type="bibr" rid="B6">1962</xref>, <xref ref-type="bibr" rid="B7">1964a</xref>, <xref ref-type="bibr" rid="B8">1964b</xref>, <xref ref-type="bibr" rid="B10">1966</xref>, <xref ref-type="bibr" rid="B11">1969a</xref>, <xref ref-type="bibr" rid="B12">1969b</xref>, <xref ref-type="bibr" rid="B17">1979</xref>); Japan: West Kyushu, Tomioka Bay (<xref ref-type="bibr" rid="B40">Hirayama 1985</xref>); Panama: Bocas del Toro (present study).</p></tp:treatment-sec><tp:treatment-sec sec-type="ecology" id="SECID0E62BG"><title>Ecology and remarks.</title><p>This species occurs among sponges on docks (<xref ref-type="bibr" rid="B4">Barnard 1959</xref>) and buoys, suggesting that this species may be easily transported with fouling organisms. This may partially explain the range extension of this species to include the Caribbean Sea, when it was previously only documented from the Pacific Ocean. Panamanian specimens agree closely with the original description of this species, except for the anterodistal head margin appearing slightly more truncated in Panamanian specimens. The color of living specimens is unknown.</p></tp:treatment-sec><tp:treatment-sec><!--Section generated to contain objects referenced in tp:taxon-treatment.--><fig id="F22" position="float" orientation="portrait"><object-id xmlns:xlink="http://www.w3.org/1999/xlink" content-type="doi" xlink:type="simple">10.3897/zookeys.1259.165130.figure23</object-id><object-id xmlns:xlink="http://www.w3.org/1999/xlink" content-type="arpha" xlink:type="simple">456DD357-4A5B-5847-B6AD-7D897B5765B2</object-id><label>Figure 23.</label><caption><p>Photographs of live specimens unless noted. A. <italic><tp:taxon-name><tp:taxon-name-part taxon-name-part-type="genus" reg="Anamixis">Anamixis</tp:taxon-name-part> <tp:taxon-name-part taxon-name-part-type="species" reg="cavatura">cavatura</tp:taxon-name-part></tp:taxon-name></italic> anamorph; B. <italic><tp:taxon-name><tp:taxon-name-part taxon-name-part-type="genus" reg="Anamixis">Anamixis</tp:taxon-name-part> <tp:taxon-name-part taxon-name-part-type="species" reg="cavatura">cavatura</tp:taxon-name-part></tp:taxon-name></italic> leucomorph; C. <italic><tp:taxon-name><tp:taxon-name-part taxon-name-part-type="genus" reg="Anamixis">Anamixis</tp:taxon-name-part> <tp:taxon-name-part taxon-name-part-type="species" reg="vanga">vanga</tp:taxon-name-part></tp:taxon-name></italic> anamorph (ethanol-preserved specimen); D. <italic><tp:taxon-name><tp:taxon-name-part taxon-name-part-type="genus" reg="Anamixis">Anamixis</tp:taxon-name-part> <tp:taxon-name-part taxon-name-part-type="species" reg="vanga">vanga</tp:taxon-name-part></tp:taxon-name></italic> leucomorph; E. <italic><tp:taxon-name><tp:taxon-name-part taxon-name-part-type="genus" reg="Leucothoe">Leucothoe</tp:taxon-name-part> <tp:taxon-name-part taxon-name-part-type="species" reg="alata">alata</tp:taxon-name-part></tp:taxon-name></italic> (ethanol-preserved specimen); F. <italic><tp:taxon-name><tp:taxon-name-part taxon-name-part-type="genus" reg="Leucothoe">Leucothoe</tp:taxon-name-part> <tp:taxon-name-part taxon-name-part-type="species" reg="ashleyae">ashleyae</tp:taxon-name-part></tp:taxon-name></italic>; G. <italic><tp:taxon-name><tp:taxon-name-part taxon-name-part-type="genus" reg="Leucothoe">Leucothoe</tp:taxon-name-part> <tp:taxon-name-part taxon-name-part-type="species" reg="barana">barana</tp:taxon-name-part></tp:taxon-name></italic>; H. <italic><tp:taxon-name><tp:taxon-name-part taxon-name-part-type="genus" reg="Leucothoe">Leucothoe</tp:taxon-name-part> <tp:taxon-name-part taxon-name-part-type="species" reg="flammosa">flammosa</tp:taxon-name-part></tp:taxon-name></italic>. Scale bars: 1.0 mm.</p></caption><graphic xmlns:xlink="http://www.w3.org/1999/xlink" xlink:href="zookeys-1259-057_article-165130__-g023.jpg" position="float" orientation="portrait" xlink:type="simple" id="oo_1461635.jpg"><uri content-type="original_file" xlink:type="simple">https://binary.pensoft.net/fig/1461635</uri></graphic></fig></tp:treatment-sec><ref-list><ref id="B4"><mixed-citation xmlns:xlink="http://www.w3.org/1999/xlink" xlink:type="simple"><person-group><name name-style="western"><surname>Barnard</surname><given-names>JL</given-names></name></person-group> (<year>1959</year>) <article-title>Estuarine <tp:taxon-name><tp:taxon-name-part taxon-name-part-type="order">Amphipoda</tp:taxon-name-part></tp:taxon-name>.</article-title> In: <person-group><name name-style="western"><surname>Barnard</surname><given-names>JL</given-names></name><name name-style="western"><surname>Reish</surname><given-names>DJ</given-names></name></person-group> (<role>Eds</role>) <issue-title>Ecology of Amphipoda and Polychaeta of Newport Bay, California.</issue-title><source>Allan Hancock Foundation Publications, Occasional Paper</source><volume>21</volume>: <fpage>13</fpage>–<lpage>69</lpage>. <ext-link xlink:href="10.25549/hancock-c82-19368" ext-link-type="doi" xlink:type="simple">https://doi.org/10.25549/hancock-c82-19368</ext-link></mixed-citation></ref><ref id="B6"><mixed-citation xmlns:xlink="http://www.w3.org/1999/xlink" xlink:type="simple"><person-group><name name-style="western"><surname>Barnard</surname><given-names>JL</given-names></name></person-group> (<year>1962</year>) <article-title>Benthic marine <tp:taxon-name><tp:taxon-name-part taxon-name-part-type="order">Amphipoda</tp:taxon-name-part></tp:taxon-name> of southern California: Families <tp:taxon-name><tp:taxon-name-part taxon-name-part-type="family">Amphilochidae</tp:taxon-name-part></tp:taxon-name>, <tp:taxon-name><tp:taxon-name-part taxon-name-part-type="family">Leucothoidae</tp:taxon-name-part></tp:taxon-name>, <tp:taxon-name><tp:taxon-name-part taxon-name-part-type="family">Stenothoidae</tp:taxon-name-part></tp:taxon-name>, <tp:taxon-name><tp:taxon-name-part taxon-name-part-type="family">Argissidae</tp:taxon-name-part></tp:taxon-name>, <tp:taxon-name><tp:taxon-name-part taxon-name-part-type="family">Hyalidae</tp:taxon-name-part></tp:taxon-name>.</article-title><source>Pacific Naturalist</source><volume>3</volume>(<issue>3</issue>): <fpage>116</fpage>–<lpage>163</lpage>.</mixed-citation></ref><ref id="B7"><mixed-citation xmlns:xlink="http://www.w3.org/1999/xlink" xlink:type="simple"><person-group><name name-style="western"><surname>Barnard</surname><given-names>JL</given-names></name></person-group> (<year>1964a</year>) <article-title>Marine <tp:taxon-name><tp:taxon-name-part taxon-name-part-type="order">Amphipoda</tp:taxon-name-part></tp:taxon-name> of Bahia de San Quintin, Baja California.</article-title><source>Pacific Naturalist</source><volume>4</volume>(<issue>3</issue>): <fpage>55</fpage>–<lpage>139</lpage>.</mixed-citation></ref><ref id="B8"><mixed-citation xmlns:xlink="http://www.w3.org/1999/xlink" xlink:type="simple"><person-group><name name-style="western"><surname>Barnard</surname><given-names>JL</given-names></name></person-group> (<year>1964b</year>) <article-title>Los anfipodos bentonicos marinos de la costa occidental de Baja California.</article-title><source>Revista de la Sociedad Mexicana de Historia Natural</source><volume>24</volume>: <fpage>205</fpage>–<lpage>274</lpage>.</mixed-citation></ref><ref id="B10"><mixed-citation xmlns:xlink="http://www.w3.org/1999/xlink" xlink:type="simple"><person-group><name name-style="western"><surname>Barnard</surname><given-names>JL</given-names></name></person-group> (<year>1966</year>) <article-title>Benthic <tp:taxon-name><tp:taxon-name-part taxon-name-part-type="order">Amphipoda</tp:taxon-name-part></tp:taxon-name> of Monterey Bay, California.</article-title><source>Proceedings of the United States National Museum</source><volume>119</volume>(<issue>3541</issue>): <fpage>1</fpage>–<lpage>41</lpage>. <ext-link xlink:href="10.5479/si.00963801.119-3541.1" ext-link-type="doi" xlink:type="simple">https://doi.org/10.5479/si.00963801.119-3541.1</ext-link></mixed-citation></ref><ref id="B11"><mixed-citation xmlns:xlink="http://www.w3.org/1999/xlink" xlink:type="simple"><person-group><name name-style="western"><surname>Barnard</surname><given-names>JL</given-names></name></person-group> (<year>1969a</year>) <article-title>A biological survey of Bahía de Los Angeles, gulf of California, Mexico, IV: Benthic <tp:taxon-name><tp:taxon-name-part taxon-name-part-type="order">Amphipoda</tp:taxon-name-part></tp:taxon-name> (<tp:taxon-name><tp:taxon-name-part taxon-name-part-type="subphylum">Crustacea</tp:taxon-name-part></tp:taxon-name>).</article-title><source>Transactions of the San Diego Society for Natural History</source><volume>15</volume>: <fpage>175</fpage>–<lpage>228</lpage>. <ext-link xlink:href="10.5962/bhl.part.12057" ext-link-type="doi" xlink:type="simple">https://doi.org/10.5962/bhl.part.12057</ext-link></mixed-citation></ref><ref id="B12"><mixed-citation xmlns:xlink="http://www.w3.org/1999/xlink" xlink:type="simple"><person-group><name name-style="western"><surname>Barnard</surname><given-names>JL</given-names></name></person-group> (<year>1969b</year>) <article-title>Gammaridean <tp:taxon-name><tp:taxon-name-part taxon-name-part-type="order">Amphipoda</tp:taxon-name-part></tp:taxon-name> of the Rocky Intertidal of California: Monterey Bay to La Jolla.</article-title><source>United States National Museum Bulletin</source><volume>258</volume>: <fpage>1</fpage>–<lpage>230</lpage>. <ext-link xlink:href="10.5479/si.03629236.258.1" ext-link-type="doi" xlink:type="simple">https://doi.org/10.5479/si.03629236.258.1</ext-link></mixed-citation></ref><ref id="B17"><mixed-citation xmlns:xlink="http://www.w3.org/1999/xlink" xlink:type="simple"><person-group><name name-style="western"><surname>Barnard</surname><given-names>JL</given-names></name></person-group> (<year>1979</year>) <article-title>Littoral Gammaridean <tp:taxon-name><tp:taxon-name-part taxon-name-part-type="order">Amphipoda</tp:taxon-name-part></tp:taxon-name> from the Gulf of California and the Galapagos Islands.</article-title><source>Smithsonian Contributions to Zoology</source><volume>271</volume>(<issue>271</issue>): <fpage>1</fpage>–<lpage>149</lpage>. <ext-link xlink:href="10.5479/si.00810282.271" ext-link-type="doi" xlink:type="simple">https://doi.org/10.5479/si.00810282.271</ext-link></mixed-citation></ref><ref id="B40"><mixed-citation xmlns:xlink="http://www.w3.org/1999/xlink" xlink:type="simple"><person-group><name name-style="western"><surname>Hirayama</surname><given-names>A</given-names></name></person-group> (<year>1985</year>) <article-title>Taxonomic Studies on the Shallow Water Gammaridean <tp:taxon-name><tp:taxon-name-part taxon-name-part-type="order">Amphipoda</tp:taxon-name-part></tp:taxon-name> of West Kyushu, Japan V: <tp:taxon-name><tp:taxon-name-part taxon-name-part-type="family">Leucothoidae</tp:taxon-name-part></tp:taxon-name>, <tp:taxon-name><tp:taxon-name-part taxon-name-part-type="family">Liljeborgiidae</tp:taxon-name-part></tp:taxon-name>, <tp:taxon-name><tp:taxon-name-part taxon-name-part-type="family">Lysianassidae</tp:taxon-name-part></tp:taxon-name> (Prachynella, Aristias, Waldeckia, Ensayara, Lepidepecreum, Hippomedon, &amp; Anonyx).</article-title><source>Publications of the Seto Marine Biological Laboratory</source><volume>30</volume>(<issue>4–6</issue>): <fpage>167</fpage>–<lpage>212</lpage>. <ext-link xlink:href="10.5134/176114" ext-link-type="doi" xlink:type="simple">https://doi.org/10.5134/176114</ext-link></mixed-citation></ref><ref id="B2"><mixed-citation xmlns:xlink="http://www.w3.org/1999/xlink" xlink:type="simple"><person-group><name name-style="western"><surname>Barnard</surname><given-names>JL</given-names></name></person-group> (<year>1952</year>) <article-title>Some <tp:taxon-name><tp:taxon-name-part taxon-name-part-type="order">Amphipoda</tp:taxon-name-part></tp:taxon-name> from Central California.</article-title><source>The Wasmann Journal of Biology</source><volume>10</volume>(<issue>1</issue>): <fpage>9</fpage>–<lpage>36</lpage>.</mixed-citation></ref><ref id="B3"><mixed-citation xmlns:xlink="http://www.w3.org/1999/xlink" xlink:type="simple"><person-group><name name-style="western"><surname>Barnard</surname><given-names>JL</given-names></name></person-group> (<year>1955</year>) <article-title>Two new spongicolous amphipods (<tp:taxon-name><tp:taxon-name-part taxon-name-part-type="subphylum">Crustacea</tp:taxon-name-part></tp:taxon-name>) from California.</article-title><source>Pacific Science</source><volume>9</volume>: <fpage>26</fpage>–<lpage>30</lpage>. <ext-link xlink:href="https://archive.org/details/biostor-234659" ext-link-type="uri" xlink:type="simple">https://archive.org/details/biostor-234659</ext-link></mixed-citation></ref></ref-list></tp:taxon-treatment>
