# Supplementary material for: ﻿Caribbean Amphipoda (Crustacea) of Panama. Part V: parvorder Amphilochidira
Source: Zookeys. 2025 Nov 10;1259:57–102. doi: 10.3897/zookeys.1259.165130 (PMC12624357; doi:10.3897/zookeys.1259.165130)
Supplement: XML Treatment for Leucothoe ashleyae [file zookeys.1259.165130-treatment16.xml]

<!DOCTYPE tp:taxon-treatment
  PUBLIC "-//TaxonX//DTD Taxonomic Treatment Publishing DTD v0 20100105//EN" "tax-treatment-NSO.dtd">
<tp:taxon-treatment xmlns:tp="http://www.plazi.org/taxpub"><tp:treatment-meta><kwd-group><label>Taxon classification</label><kwd>
                <named-content content-type="kingdom">Animalia</named-content>
              </kwd><kwd>
                <named-content content-type="order">Amphipoda</named-content>
              </kwd><kwd>
                <named-content content-type="family">Leucothoidae</named-content>
              </kwd></kwd-group><mixed-citation publication-type="journal"><person-group><name><surname>Dugger</surname><given-names>Abigail R.</given-names></name><name><surname>White</surname><given-names>Kristine N.</given-names></name></person-group><article-title>﻿Caribbean <tp:taxon-name><tp:taxon-name-part taxon-name-part-type="order">Amphipoda</tp:taxon-name-part></tp:taxon-name> (<tp:taxon-name><tp:taxon-name-part taxon-name-part-type="subphylum">Crustacea</tp:taxon-name-part></tp:taxon-name>) of Panama. Part V: parvorder <tp:taxon-name><tp:taxon-name-part taxon-name-part-type="parvorder">Amphilochidira</tp:taxon-name-part></tp:taxon-name></article-title><source>Zookeys</source><day>10</day><month>11</month><year>2025</year><volume>1259</volume><fpage>57</fpage><lpage>102</lpage><pub-id pub-id-type="doi">10.3897/zookeys.1259.165130</pub-id></mixed-citation></tp:treatment-meta><tp:nomenclature><label>﻿</label><tp:taxon-name><object-id xmlns:xlink="http://www.w3.org/1999/xlink" content-type="arpha" xlink:type="simple">66C12B57-6D4D-5268-960F-BF30AD38E64B</object-id>
              <tp:taxon-name-part taxon-name-part-type="genus" reg="Leucothoe">Leucothoe</tp:taxon-name-part>
              <tp:taxon-name-part taxon-name-part-type="species" reg="ashleyae">ashleyae</tp:taxon-name-part>
            </tp:taxon-name><tp:taxon-authority>Thomas &amp; Klebba, 2006</tp:taxon-authority><xref ref-type="fig" rid="F12">Figs 13</xref><xref ref-type="fig" rid="F22">, 23F</xref><tp:nomenclature-citation-list><tp:nomenclature-citation><tp:taxon-name>
                  <tp:taxon-name-part taxon-name-part-type="genus" reg="Leucothoe">Leucothoe</tp:taxon-name-part> <tp:taxon-name-part taxon-name-part-type="species" reg="ashleyae">ashleyae</tp:taxon-name-part></tp:taxon-name><comment>Thomas &amp; Klebba, 2006: 14–16, figs 1–3, 7; <xref ref-type="bibr" rid="B55">LeCroy 2011</xref>: 626, fig. 515; <xref ref-type="bibr" rid="B109">White 2011</xref>: 26–27, fig. 3.</comment></tp:nomenclature-citation></tp:nomenclature-citation-list></tp:nomenclature><tp:treatment-sec sec-type="material" id="SECID0EM5BG"><title>Material examined.</title><p>Panama • 1–3 mm • 2 ♂; Bocas del Toro, STRI Point; 07 Aug 2005; S. DeGrave, M. Salazar leg.; <named-content xmlns:xlink="http://www.w3.org/1999/xlink" content-type="dwc:institutional_code" xlink:title="Gulf Coast Research Laboratory Museum" xlink:href="http://grbio.org/institution/gulf-coast-research-laboratory" xlink:type="simple">GCRL</named-content> 6683 • 4 juveniles; Bocas del Toro, Bastamientos; 07 Aug 2005; T.A. Haney leg.; <named-content xmlns:xlink="http://www.w3.org/1999/xlink" content-type="dwc:institutional_code" xlink:title="Gulf Coast Research Laboratory Museum" xlink:href="http://grbio.org/institution/gulf-coast-research-laboratory" xlink:type="simple">GCRL</named-content> 6684 • 1 ♀; Bocas del Toro, STRI Point; <named-content xmlns:xlink="http://www.w3.org/1999/xlink" content-type="dwc:verbatimCoordinates" xlink:type="simple"><named-content content-type="geo-json" specific-use="{&#34;type&#34;:&#34;Point&#34;,&#34;coordinates&#34;:[-82.262600,9.348700]}" id="NCID0E45BG" xlink:type="simple">9.3487°N, 82.2626°W</named-content></named-content>; depth 12 m; among coral rubble; 06 Aug 2021; K.N. White leg.; <named-content xmlns:xlink="http://www.w3.org/1999/xlink" content-type="dwc:institutional_code" xlink:title="Smithsonian Institution, U.S. National Museum of Natural History" xlink:href="http://grbio.org/institution/smithsonian-institution" xlink:type="simple">USNM</named-content> 1762943 • 2 ♂, 7 ♀; Bocas del Toro, Almirante; <named-content xmlns:xlink="http://www.w3.org/1999/xlink" content-type="dwc:verbatimCoordinates" xlink:type="simple"><named-content content-type="geo-json" specific-use="{&#34;type&#34;:&#34;Point&#34;,&#34;coordinates&#34;:[-82.342900,9.290000]}" id="NCID0EJ6BG" xlink:type="simple">9.2900°N, 82.3429°W</named-content></named-content>; depth 10–11 m; commensal in <italic><tp:taxon-name><tp:taxon-name-part taxon-name-part-type="genus" reg="Lissodendoryx">Lissodendoryx</tp:taxon-name-part> <tp:taxon-name-part taxon-name-part-type="species" reg="columbiensis">columbiensis</tp:taxon-name-part></tp:taxon-name></italic>; 07 Aug 2021; K.N. White leg.; <named-content xmlns:xlink="http://www.w3.org/1999/xlink" content-type="dwc:institutional_code" xlink:title="Smithsonian Institution, U.S. National Museum of Natural History" xlink:href="http://grbio.org/institution/smithsonian-institution" xlink:type="simple">USNM</named-content> 1762944 • 1 ♂, 1 ♀; Bocas del Toro, Swan Caye; <named-content xmlns:xlink="http://www.w3.org/1999/xlink" content-type="dwc:verbatimCoordinates" xlink:type="simple"><named-content content-type="geo-json" specific-use="{&#34;type&#34;:&#34;Point&#34;,&#34;coordinates&#34;:[-82.300000,9.453600]}" id="NCID0EBAAI" xlink:type="simple">9.4536°N, 82.3000°W</named-content></named-content>; depth 2 m; in sand; 24 June 2023; K.N. White leg.; <named-content xmlns:xlink="http://www.w3.org/1999/xlink" content-type="dwc:institutional_code" xlink:title="Smithsonian Institution, U.S. National Museum of Natural History" xlink:href="http://grbio.org/institution/smithsonian-institution" xlink:type="simple">USNM</named-content> 1762945 • 4 ♂, 6 ♀, 3 juveniles; Bocas del Toro, Punta Caracol; depth 1–2 m; commensal in <italic><tp:taxon-name><tp:taxon-name-part taxon-name-part-type="genus" reg="Lissodendoryx">Lissodendoryx</tp:taxon-name-part> <tp:taxon-name-part taxon-name-part-type="species" reg="columbiensis">columbiensis</tp:taxon-name-part></tp:taxon-name></italic> and among <italic><tp:taxon-name><tp:taxon-name-part taxon-name-part-type="genus" reg="Halimeda">Halimeda</tp:taxon-name-part></tp:taxon-name></italic>; 24 June 2023; K.N. White leg.; <named-content xmlns:xlink="http://www.w3.org/1999/xlink" content-type="dwc:institutional_code" xlink:title="Smithsonian Institution, U.S. National Museum of Natural History" xlink:href="http://grbio.org/institution/smithsonian-institution" xlink:type="simple">USNM</named-content> 1762946 • 1 ♀; Bocas del Toro, Crawl Caye; <named-content xmlns:xlink="http://www.w3.org/1999/xlink" content-type="dwc:verbatimCoordinates" xlink:type="simple"><named-content content-type="geo-json" specific-use="{&#34;type&#34;:&#34;Point&#34;,&#34;coordinates&#34;:[-82.129000,9.247600]}" id="NCID0EDBAI" xlink:type="simple">9.2476°N, 82.1290°W</named-content></named-content>; depth 5–8 m; among coral rubble; 26 June 2023; K.N. White leg.; <named-content xmlns:xlink="http://www.w3.org/1999/xlink" content-type="dwc:institutional_code" xlink:title="Smithsonian Institution, U.S. National Museum of Natural History" xlink:href="http://grbio.org/institution/smithsonian-institution" xlink:type="simple">USNM</named-content> 1762947 • 1 ♀; Bocas del Toro, Pandora; <named-content xmlns:xlink="http://www.w3.org/1999/xlink" content-type="dwc:verbatimCoordinates" xlink:type="simple"><named-content content-type="geo-json" specific-use="{&#34;type&#34;:&#34;Point&#34;,&#34;coordinates&#34;:[-82.218500,9.333300]}" id="NCID0EPBAI" xlink:type="simple">9.3333°N, 82.2185°W</named-content></named-content>; depth 7 m; among coral rubble; 26 June 2023; K.N. White leg.; <named-content xmlns:xlink="http://www.w3.org/1999/xlink" content-type="dwc:institutional_code" xlink:title="Smithsonian Institution, U.S. National Museum of Natural History" xlink:href="http://grbio.org/institution/smithsonian-institution" xlink:type="simple">USNM</named-content> 1762948.</p><fig id="F12" position="float" orientation="portrait"><object-id xmlns:xlink="http://www.w3.org/1999/xlink" content-type="doi" xlink:type="simple">10.3897/zookeys.1259.165130.figure13</object-id><object-id xmlns:xlink="http://www.w3.org/1999/xlink" content-type="arpha" xlink:type="simple">3A6CCAEC-4470-58FA-82D4-557D68FB4F4D</object-id><label>Figure 13.</label><caption><p><italic><tp:taxon-name><tp:taxon-name-part taxon-name-part-type="genus" reg="Leucothoe">Leucothoe</tp:taxon-name-part> <tp:taxon-name-part taxon-name-part-type="species" reg="ashleyae">ashleyae</tp:taxon-name-part></tp:taxon-name></italic>, female, 3.6 mm, epimeron 3, coxa 4, gnathopod 1 medial, gnathopod 2 medial, head. Scale bars: 0.5 mm.</p></caption><graphic xmlns:xlink="http://www.w3.org/1999/xlink" xlink:href="zookeys-1259-057_article-165130__-g013.jpg" position="float" orientation="portrait" xlink:type="simple" id="oo_1461625.jpg"><uri content-type="original_file" xlink:type="simple">https://binary.pensoft.net/fig/1461625</uri></graphic></fig></tp:treatment-sec><tp:treatment-sec sec-type="diagnosis" id="SECID0EQCAI"><title>Diagnosis.</title><p>Head anterodistal margin rounded; ventral keel rounded. Gnathopod 1 basis anterior margin with 0–1 seta, posterior margin bare; propodus palm serrate; dactylus reaching more than 0.2 × propodus length. Gnathopod 2 basis anterior margin with six short setae; carpus distally expanded, anterior margin dentate; propodus primary mediofacial setal row above midline, reaching 0.7 × propodus length, secondary mediofacial row with two or three setae, submarginal setal row present, palm with several small tubercles. Coxa 4 posterior margin slightly concave. Epimeron 3 posteroventral corner subquadrate.</p></tp:treatment-sec><tp:treatment-sec sec-type="distribution" id="SECID0EVCAI"><title>Distribution.</title><p>USA: South Florida, Florida Keys; Bahamas; Puerto Rico: Vieques; Mexico (<xref ref-type="bibr" rid="B68">Martín et al. 2013</xref>); Belize: Whale Shoals; Honduras: Roatan (<xref ref-type="bibr" rid="B100">Thomas and Klebba 2006</xref>); Panama: Bocas del Toro (<xref ref-type="bibr" rid="B109">White 2011</xref>; present study).</p></tp:treatment-sec><tp:treatment-sec sec-type="ecology" id="SECID0EHDAI"><title>Ecology and remarks.</title><p>This species occurs as a commensal in sponges and among coral rubble and algae at depths of 1–12 m. Panamanian specimens agree closely with previous descriptions of the species, with the exception of having gnathopod 1 coxa anterodistal corner smooth (vs serrate), carpus with distal setae (vs bare), and variation in the number of setae on gnathopod 2, remaining coxae, and pereopod 5–7 bases as noted by <xref ref-type="bibr" rid="B109">White (2011)</xref>. Living specimens are translucent orange with a red eye.</p></tp:treatment-sec><tp:treatment-sec><!--Section generated to contain objects referenced in tp:taxon-treatment.--><fig id="F22" position="float" orientation="portrait"><object-id xmlns:xlink="http://www.w3.org/1999/xlink" content-type="doi" xlink:type="simple">10.3897/zookeys.1259.165130.figure23</object-id><object-id xmlns:xlink="http://www.w3.org/1999/xlink" content-type="arpha" xlink:type="simple">456DD357-4A5B-5847-B6AD-7D897B5765B2</object-id><label>Figure 23.</label><caption><p>Photographs of live specimens unless noted. A. <italic><tp:taxon-name><tp:taxon-name-part taxon-name-part-type="genus" reg="Anamixis">Anamixis</tp:taxon-name-part> <tp:taxon-name-part taxon-name-part-type="species" reg="cavatura">cavatura</tp:taxon-name-part></tp:taxon-name></italic> anamorph; B. <italic><tp:taxon-name><tp:taxon-name-part taxon-name-part-type="genus" reg="Anamixis">Anamixis</tp:taxon-name-part> <tp:taxon-name-part taxon-name-part-type="species" reg="cavatura">cavatura</tp:taxon-name-part></tp:taxon-name></italic> leucomorph; C. <italic><tp:taxon-name><tp:taxon-name-part taxon-name-part-type="genus" reg="Anamixis">Anamixis</tp:taxon-name-part> <tp:taxon-name-part taxon-name-part-type="species" reg="vanga">vanga</tp:taxon-name-part></tp:taxon-name></italic> anamorph (ethanol-preserved specimen); D. <italic><tp:taxon-name><tp:taxon-name-part taxon-name-part-type="genus" reg="Anamixis">Anamixis</tp:taxon-name-part> <tp:taxon-name-part taxon-name-part-type="species" reg="vanga">vanga</tp:taxon-name-part></tp:taxon-name></italic> leucomorph; E. <italic><tp:taxon-name><tp:taxon-name-part taxon-name-part-type="genus" reg="Leucothoe">Leucothoe</tp:taxon-name-part> <tp:taxon-name-part taxon-name-part-type="species" reg="alata">alata</tp:taxon-name-part></tp:taxon-name></italic> (ethanol-preserved specimen); F. <italic><tp:taxon-name><tp:taxon-name-part taxon-name-part-type="genus" reg="Leucothoe">Leucothoe</tp:taxon-name-part> <tp:taxon-name-part taxon-name-part-type="species" reg="ashleyae">ashleyae</tp:taxon-name-part></tp:taxon-name></italic>; G. <italic><tp:taxon-name><tp:taxon-name-part taxon-name-part-type="genus" reg="Leucothoe">Leucothoe</tp:taxon-name-part> <tp:taxon-name-part taxon-name-part-type="species" reg="barana">barana</tp:taxon-name-part></tp:taxon-name></italic>; H. <italic><tp:taxon-name><tp:taxon-name-part taxon-name-part-type="genus" reg="Leucothoe">Leucothoe</tp:taxon-name-part> <tp:taxon-name-part taxon-name-part-type="species" reg="flammosa">flammosa</tp:taxon-name-part></tp:taxon-name></italic>. Scale bars: 1.0 mm.</p></caption><graphic xmlns:xlink="http://www.w3.org/1999/xlink" xlink:href="zookeys-1259-057_article-165130__-g023.jpg" position="float" orientation="portrait" xlink:type="simple" id="oo_1461635.jpg"><uri content-type="original_file" xlink:type="simple">https://binary.pensoft.net/fig/1461635</uri></graphic></fig></tp:treatment-sec><ref-list><ref id="B55"><mixed-citation xmlns:xlink="http://www.w3.org/1999/xlink" xlink:type="simple"><person-group><name name-style="western"><surname>LeCroy</surname><given-names>SE</given-names></name></person-group> (<year>2011</year>) An Illustrated Identification Guide to The Nearshore Marine and Estuarine Gammaridean <tp:taxon-name><tp:taxon-name-part taxon-name-part-type="order">Amphipoda</tp:taxon-name-part></tp:taxon-name> of Florida (Vol. 5): Families <tp:taxon-name><tp:taxon-name-part taxon-name-part-type="family">Leucothoidae</tp:taxon-name-part></tp:taxon-name>, <tp:taxon-name><tp:taxon-name-part taxon-name-part-type="family">Liljeborgiidae</tp:taxon-name-part></tp:taxon-name>, <tp:taxon-name><tp:taxon-name-part taxon-name-part-type="family">Neomegamphopidae</tp:taxon-name-part></tp:taxon-name>, <tp:taxon-name><tp:taxon-name-part taxon-name-part-type="family">Ochlesidae</tp:taxon-name-part></tp:taxon-name>, <tp:taxon-name><tp:taxon-name-part taxon-name-part-type="family">Phliantidae</tp:taxon-name-part></tp:taxon-name>, <tp:taxon-name><tp:taxon-name-part taxon-name-part-type="family">Phoxocephalidae</tp:taxon-name-part></tp:taxon-name>, <tp:taxon-name><tp:taxon-name-part taxon-name-part-type="family">Platyischnopidae</tp:taxon-name-part></tp:taxon-name>, <tp:taxon-name><tp:taxon-name-part taxon-name-part-type="family">Pleustidae</tp:taxon-name-part></tp:taxon-name>, <tp:taxon-name><tp:taxon-name-part taxon-name-part-type="family">Podoceridae</tp:taxon-name-part></tp:taxon-name>, <tp:taxon-name><tp:taxon-name-part taxon-name-part-type="family">Pontoporeiidae</tp:taxon-name-part></tp:taxon-name>, <tp:taxon-name><tp:taxon-name-part taxon-name-part-type="family">Sebidae</tp:taxon-name-part></tp:taxon-name>, <tp:taxon-name><tp:taxon-name-part taxon-name-part-type="family">Stenothoidae</tp:taxon-name-part></tp:taxon-name>, <tp:taxon-name><tp:taxon-name-part taxon-name-part-type="family">Synopiidae</tp:taxon-name-part></tp:taxon-name>, and <tp:taxon-name><tp:taxon-name-part taxon-name-part-type="family">Talitridae</tp:taxon-name-part></tp:taxon-name>. Florida Department of Environmental Protection Annual Report Contract No. WM949 5: 615–816.</mixed-citation></ref><ref id="B109"><mixed-citation xmlns:xlink="http://www.w3.org/1999/xlink" xlink:type="simple"><person-group><name name-style="western"><surname>White</surname><given-names>KN</given-names></name></person-group> (<year>2011</year>) <article-title>Caribbean <tp:taxon-name><tp:taxon-name-part taxon-name-part-type="family">Leucothoidae</tp:taxon-name-part></tp:taxon-name> (<tp:taxon-name><tp:taxon-name-part taxon-name-part-type="subphylum">Crustacea</tp:taxon-name-part></tp:taxon-name>: <tp:taxon-name><tp:taxon-name-part taxon-name-part-type="order">Amphipoda</tp:taxon-name-part></tp:taxon-name>) of Panama.</article-title><source>Gulf and Caribbean Research</source><volume>23</volume>(<issue>1</issue>): <fpage>23</fpage>–<lpage>35</lpage>. <ext-link xlink:href="10.18785/gcr.2301.03" ext-link-type="doi" xlink:type="simple">https://doi.org/10.18785/gcr.2301.03</ext-link></mixed-citation></ref><ref id="B68"><mixed-citation xmlns:xlink="http://www.w3.org/1999/xlink" xlink:type="simple"><person-group><name name-style="western"><surname>Martín</surname><given-names>A</given-names></name><name name-style="western"><surname>Díaz</surname><given-names>Y</given-names></name><name name-style="western"><surname>Miloslavich</surname><given-names>P</given-names></name><name name-style="western"><surname>Escobar-Briones</surname><given-names>E</given-names></name><name name-style="western"><surname>Guerra-García</surname><given-names>JM</given-names></name><name name-style="western"><surname>Ortiz</surname><given-names>M</given-names></name><name name-style="western"><surname>Valencia</surname><given-names>B</given-names></name><name name-style="western"><surname>Giraldo</surname><given-names>A</given-names></name><name name-style="western"><surname>Klein</surname><given-names>E</given-names></name></person-group> (<year>2013</year>) <article-title>Regional diversity of <tp:taxon-name><tp:taxon-name-part taxon-name-part-type="order">Amphipoda</tp:taxon-name-part></tp:taxon-name> in the Caribbean Sea.</article-title><source>Revista de Bilogía Tropical</source><volume>61</volume>(<issue>4</issue>): <fpage>1681</fpage>–<lpage>1720</lpage>. <ext-link xlink:href="10.15517/rbt.v61i4.12816" ext-link-type="doi" xlink:type="simple">https://doi.org/10.15517/rbt.v61i4.12816</ext-link></mixed-citation></ref><ref id="B100"><mixed-citation xmlns:xlink="http://www.w3.org/1999/xlink" xlink:type="simple"><person-group><name name-style="western"><surname>Thomas</surname><given-names>JD</given-names></name><name name-style="western"><surname>Klebba</surname><given-names>KN</given-names></name></person-group> (<year>2006</year>) <article-title>Studies of commensal leucothoid amphipods: Two new sponge inhabiting species from South Florida and the western Caribbean.</article-title><source>Journal of Crustacean Biology</source><volume>26</volume>(<issue>1</issue>): <fpage>13</fpage>–<lpage>22</lpage>. <ext-link xlink:href="10.1651/C-2624.1" ext-link-type="doi" xlink:type="simple">https://doi.org/10.1651/C-2624.1</ext-link></mixed-citation></ref></ref-list></tp:taxon-treatment>
