# Supplementary material for: ﻿Caribbean Amphipoda (Crustacea) of Panama. Part V: parvorder Amphilochidira
Source: Zookeys. 2025 Nov 10;1259:57–102. doi: 10.3897/zookeys.1259.165130 (PMC12624357; doi:10.3897/zookeys.1259.165130)
Supplement: XML Treatment for Leucothoe barana [file zookeys.1259.165130-treatment17.xml]

<!DOCTYPE tp:taxon-treatment
  PUBLIC "-//TaxonX//DTD Taxonomic Treatment Publishing DTD v0 20100105//EN" "tax-treatment-NSO.dtd">
<tp:taxon-treatment xmlns:tp="http://www.plazi.org/taxpub"><tp:treatment-meta><kwd-group><label>Taxon classification</label><kwd>
                <named-content content-type="kingdom">Animalia</named-content>
              </kwd><kwd>
                <named-content content-type="order">Amphipoda</named-content>
              </kwd><kwd>
                <named-content content-type="family">Leucothoidae</named-content>
              </kwd></kwd-group><mixed-citation publication-type="journal"><person-group><name><surname>Dugger</surname><given-names>Abigail R.</given-names></name><name><surname>White</surname><given-names>Kristine N.</given-names></name></person-group><article-title>﻿Caribbean <tp:taxon-name><tp:taxon-name-part taxon-name-part-type="order">Amphipoda</tp:taxon-name-part></tp:taxon-name> (<tp:taxon-name><tp:taxon-name-part taxon-name-part-type="subphylum">Crustacea</tp:taxon-name-part></tp:taxon-name>) of Panama. Part V: parvorder <tp:taxon-name><tp:taxon-name-part taxon-name-part-type="parvorder">Amphilochidira</tp:taxon-name-part></tp:taxon-name></article-title><source>Zookeys</source><day>10</day><month>11</month><year>2025</year><volume>1259</volume><fpage>57</fpage><lpage>102</lpage><pub-id pub-id-type="doi">10.3897/zookeys.1259.165130</pub-id></mixed-citation></tp:treatment-meta><tp:nomenclature><label>﻿</label><tp:taxon-name><object-id xmlns:xlink="http://www.w3.org/1999/xlink" content-type="arpha" xlink:type="simple">E967EF93-FAC2-5093-B480-3A3A332A03C7</object-id>
              <tp:taxon-name-part taxon-name-part-type="genus" reg="Leucothoe">Leucothoe</tp:taxon-name-part>
              <tp:taxon-name-part taxon-name-part-type="species" reg="barana">barana</tp:taxon-name-part>
            </tp:taxon-name><tp:taxon-authority>Thomas &amp; Klebba, 2007</tp:taxon-authority><xref ref-type="fig" rid="F13">Figs 14</xref><xref ref-type="fig" rid="F22">, 23G</xref><tp:nomenclature-citation-list><tp:nomenclature-citation><tp:taxon-name>
                  <tp:taxon-name-part taxon-name-part-type="genus" reg="Leucothoe">Leucothoe</tp:taxon-name-part> <tp:taxon-name-part taxon-name-part-type="species" reg="barana">barana</tp:taxon-name-part></tp:taxon-name><comment>Thomas &amp; Klebba, 2007: 5–10, figs 1–3, 7A, B; <xref ref-type="bibr" rid="B55">LeCroy 2011</xref>: 628, fig. 519; <xref ref-type="bibr" rid="B109">White 2011</xref>: 27, 28, fig. 4.</comment></tp:nomenclature-citation></tp:nomenclature-citation-list></tp:nomenclature><tp:treatment-sec sec-type="material" id="SECID0EUFAI"><title>Material examined.</title><p>Panama • 2–5 mm • 1 ♂, 1 ♀; Bocas del Toro, Crawl Cay; <named-content xmlns:xlink="http://www.w3.org/1999/xlink" content-type="dwc:verbatimCoordinates" xlink:type="simple"><named-content content-type="geo-json" specific-use="{&#34;type&#34;:&#34;Point&#34;,&#34;coordinates&#34;:[-82.131100,9.250800]}" id="NCID0E4FAI" xlink:type="simple">9.2508°N, 82.1311°W</named-content></named-content>; depth 0–2 m; commensal in <italic><tp:taxon-name><tp:taxon-name-part taxon-name-part-type="genus" reg="Tedania">Tedania</tp:taxon-name-part></tp:taxon-name></italic> sponge; 1 Aug 2005; J.D. Thomas leg.; <named-content xmlns:xlink="http://www.w3.org/1999/xlink" content-type="dwc:institutional_code" xlink:title="Gulf Coast Research Laboratory Museum" xlink:href="http://grbio.org/institution/gulf-coast-research-laboratory" xlink:type="simple">GCRL</named-content> 6685 • 1 ♀; Bocas del Toro, Swan Caye; <named-content xmlns:xlink="http://www.w3.org/1999/xlink" content-type="dwc:verbatimCoordinates" xlink:type="simple"><named-content content-type="geo-json" specific-use="{&#34;type&#34;:&#34;Point&#34;,&#34;coordinates&#34;:[-82.214800,9.453300]}" id="NCID0EQGAI" xlink:type="simple">9.4533°N, 82.2148°W</named-content></named-content>; depth 3 m; commensal in orange sponge; 04 Aug 2005; T. Haney leg.; <named-content xmlns:xlink="http://www.w3.org/1999/xlink" content-type="dwc:institutional_code" xlink:title="Gulf Coast Research Laboratory Museum" xlink:href="http://grbio.org/institution/gulf-coast-research-laboratory" xlink:type="simple">GCRL</named-content> 6686 • 5 ♂, 4 ♀, 1 juvenile; Bocas del Toro, STRI Point; depth 15 m; among coral rubble and <italic><tp:taxon-name><tp:taxon-name-part taxon-name-part-type="genus" reg="Halimeda">Halimeda</tp:taxon-name-part></tp:taxon-name></italic>; 06 Aug 2005; S. DeGrave leg.; <named-content xmlns:xlink="http://www.w3.org/1999/xlink" content-type="dwc:institutional_code" xlink:title="Gulf Coast Research Laboratory Museum" xlink:href="http://grbio.org/institution/gulf-coast-research-laboratory" xlink:type="simple">GCRL</named-content> 6687 • 2 ♀; Bocas del Toro, Cayo Solarte; <named-content xmlns:xlink="http://www.w3.org/1999/xlink" content-type="dwc:verbatimCoordinates" xlink:type="simple"><named-content content-type="geo-json" specific-use="{&#34;type&#34;:&#34;Point&#34;,&#34;coordinates&#34;:[-82.131600,9.304400]}" id="NCID0EHHAI" xlink:type="simple">9.3044°N, 82.1316°W</named-content></named-content>; depth 1.5 m; among sponges, coral rubble, and sand; 07 Aug 2005; R. Collin, M. Faust, E. Gaiser, S. LeCroy, S. Richardson, M. Sorensen leg.; <named-content xmlns:xlink="http://www.w3.org/1999/xlink" content-type="dwc:institutional_code" xlink:title="Gulf Coast Research Laboratory Museum" xlink:href="http://grbio.org/institution/gulf-coast-research-laboratory" xlink:type="simple">GCRL</named-content> 6688 • 7 ♂, 6 ♀, 9 juveniles; Bocas del Toro, Laboratory Dock; <named-content xmlns:xlink="http://www.w3.org/1999/xlink" content-type="dwc:verbatimCoordinates" xlink:type="simple"><named-content content-type="geo-json" specific-use="{&#34;type&#34;:&#34;Point&#34;,&#34;coordinates&#34;:[-82.257000,9.351200]}" id="NCID0ETHAI" xlink:type="simple">9.3512°N, 82.2570°W</named-content></named-content>; depth 0.5 m; mangrove sponge; 08 Aug 2005; T.A. Haney leg.; <named-content xmlns:xlink="http://www.w3.org/1999/xlink" content-type="dwc:institutional_code" xlink:title="Gulf Coast Research Laboratory Museum" xlink:href="http://grbio.org/institution/gulf-coast-research-laboratory" xlink:type="simple">GCRL</named-content> 6689 • 2 ♂; Bocas del Toro, STRI Point; <named-content xmlns:xlink="http://www.w3.org/1999/xlink" content-type="dwc:verbatimCoordinates" xlink:type="simple"><named-content content-type="geo-json" specific-use="{&#34;type&#34;:&#34;Point&#34;,&#34;coordinates&#34;:[-82.262600,9.348700]}" id="NCID0E6HAI" xlink:type="simple">9.3487°N, 82.2626°W</named-content></named-content>; depth 12 m; commensal in loggerhead sponge; 06 Aug 2021; K.N. White leg.; <named-content xmlns:xlink="http://www.w3.org/1999/xlink" content-type="dwc:institutional_code" xlink:title="Smithsonian Institution, U.S. National Museum of Natural History" xlink:href="http://grbio.org/institution/smithsonian-institution" xlink:type="simple">USNM</named-content> 1762949 • 2 ♀; Bocas del Toro, Drago; <named-content xmlns:xlink="http://www.w3.org/1999/xlink" content-type="dwc:verbatimCoordinates" xlink:type="simple"><named-content content-type="geo-json" specific-use="{&#34;type&#34;:&#34;Point&#34;,&#34;coordinates&#34;:[-82.337500,9.418100]}" id="NCID0ELIAI" xlink:type="simple">9.4181°N, 82.3375°W</named-content></named-content>; depth 2–3 m; among coral rubble; 09 Aug 2021; K.N. White leg.; <named-content xmlns:xlink="http://www.w3.org/1999/xlink" content-type="dwc:institutional_code" xlink:title="Smithsonian Institution, U.S. National Museum of Natural History" xlink:href="http://grbio.org/institution/smithsonian-institution" xlink:type="simple">USNM</named-content> 1762950 • 1 ♀, 1 juvenile; Bocas del Toro, Drago; <named-content xmlns:xlink="http://www.w3.org/1999/xlink" content-type="dwc:verbatimCoordinates" xlink:type="simple"><named-content content-type="geo-json" specific-use="{&#34;type&#34;:&#34;Point&#34;,&#34;coordinates&#34;:[-82.333400,9.413400]}" id="NCID0EXIAI" xlink:type="simple">9.4134°N, 82.3334°W</named-content></named-content>; depth 1–3 m; among sponges and coral rubble; 23 June 2023; K.N. White leg.; <named-content xmlns:xlink="http://www.w3.org/1999/xlink" content-type="dwc:institutional_code" xlink:title="Smithsonian Institution, U.S. National Museum of Natural History" xlink:href="http://grbio.org/institution/smithsonian-institution" xlink:type="simple">USNM</named-content> 1762951 • 1 ♀, 1 juvenile; Bocas del Toro, Punta Caracol; depth 1–2 m; commensal in <italic><tp:taxon-name><tp:taxon-name-part taxon-name-part-type="genus" reg="Lissodendoryx">Lissodendoryx</tp:taxon-name-part> <tp:taxon-name-part taxon-name-part-type="species" reg="columbiensis">columbiensis</tp:taxon-name-part></tp:taxon-name></italic>; 24 June 2023; K.N. White leg.; <named-content xmlns:xlink="http://www.w3.org/1999/xlink" content-type="dwc:institutional_code" xlink:title="Smithsonian Institution, U.S. National Museum of Natural History" xlink:href="http://grbio.org/institution/smithsonian-institution" xlink:type="simple">USNM</named-content> 1762952.</p><fig id="F13" position="float" orientation="portrait"><object-id xmlns:xlink="http://www.w3.org/1999/xlink" content-type="doi" xlink:type="simple">10.3897/zookeys.1259.165130.figure14</object-id><object-id xmlns:xlink="http://www.w3.org/1999/xlink" content-type="arpha" xlink:type="simple">EB76AD0E-2A88-52CA-B7CA-249F22981225</object-id><label>Figure 14.</label><caption><p><italic><tp:taxon-name><tp:taxon-name-part taxon-name-part-type="genus" reg="Leucothoe">Leucothoe</tp:taxon-name-part> <tp:taxon-name-part taxon-name-part-type="species" reg="barana">barana</tp:taxon-name-part></tp:taxon-name></italic>, female, 5.5 mm, gnathopod 1 medial, head, epimeron 3, coxa 4, gnathopod 2 medial. Scale bars: 0.5 mm.</p></caption><graphic xmlns:xlink="http://www.w3.org/1999/xlink" xlink:href="zookeys-1259-057_article-165130__-g014.jpg" position="float" orientation="portrait" xlink:type="simple" id="oo_1461626.jpg"><uri content-type="original_file" xlink:type="simple">https://binary.pensoft.net/fig/1461626</uri></graphic></fig></tp:treatment-sec><tp:treatment-sec sec-type="diagnosis" id="SECID0EHKAI"><title>Diagnosis.</title><p>Head anterodistal margin quadrate with cusp; ventral keel projected with cusp. Coxae 1–4 anterodistal and/or ventral margins serrate; coxa 4 posterior margin tapered. Gnathopod 1 basis anterior and posterior margins setose; carpus with two facial setae; propodus palm dentate; dactylus reaching greater than 0.2 × propodus length. Gnathopod 2 basis anterior margin lined with setae; carpus distally truncate; propodus mediofacial setal row reaching 0.7 × propodus length, secondary mediofacial row with six setae, palm with several tubercles. Epimeron 3 posteroventral corner narrowly rounded.</p></tp:treatment-sec><tp:treatment-sec sec-type="distribution" id="SECID0EMKAI"><title>Distribution.</title><p>USA: Florida Keys; Belize: Pelican Cays (<xref ref-type="bibr" rid="B101">Thomas and Klebba 2007</xref>); Panama: Bocas del Toro (<xref ref-type="bibr" rid="B109">White 2011</xref>; present study).</p></tp:treatment-sec><tp:treatment-sec sec-type="ecology" id="SECID0E1KAI"><title>Ecology and remarks.</title><p>This species occurs as a commensal in sponges and among coral rubble and algae at depths of 1–12 m. Panamanian specimens agree closely with previous descriptions of this species with the exception of coxa 4 having a smooth anterior margin (vs having two sharp cusps in original description). Living specimens are translucent purple in color with a red eye.</p></tp:treatment-sec><tp:treatment-sec><!--Section generated to contain objects referenced in tp:taxon-treatment.--><fig id="F22" position="float" orientation="portrait"><object-id xmlns:xlink="http://www.w3.org/1999/xlink" content-type="doi" xlink:type="simple">10.3897/zookeys.1259.165130.figure23</object-id><object-id xmlns:xlink="http://www.w3.org/1999/xlink" content-type="arpha" xlink:type="simple">456DD357-4A5B-5847-B6AD-7D897B5765B2</object-id><label>Figure 23.</label><caption><p>Photographs of live specimens unless noted. A. <italic><tp:taxon-name><tp:taxon-name-part taxon-name-part-type="genus" reg="Anamixis">Anamixis</tp:taxon-name-part> <tp:taxon-name-part taxon-name-part-type="species" reg="cavatura">cavatura</tp:taxon-name-part></tp:taxon-name></italic> anamorph; B. <italic><tp:taxon-name><tp:taxon-name-part taxon-name-part-type="genus" reg="Anamixis">Anamixis</tp:taxon-name-part> <tp:taxon-name-part taxon-name-part-type="species" reg="cavatura">cavatura</tp:taxon-name-part></tp:taxon-name></italic> leucomorph; C. <italic><tp:taxon-name><tp:taxon-name-part taxon-name-part-type="genus" reg="Anamixis">Anamixis</tp:taxon-name-part> <tp:taxon-name-part taxon-name-part-type="species" reg="vanga">vanga</tp:taxon-name-part></tp:taxon-name></italic> anamorph (ethanol-preserved specimen); D. <italic><tp:taxon-name><tp:taxon-name-part taxon-name-part-type="genus" reg="Anamixis">Anamixis</tp:taxon-name-part> <tp:taxon-name-part taxon-name-part-type="species" reg="vanga">vanga</tp:taxon-name-part></tp:taxon-name></italic> leucomorph; E. <italic><tp:taxon-name><tp:taxon-name-part taxon-name-part-type="genus" reg="Leucothoe">Leucothoe</tp:taxon-name-part> <tp:taxon-name-part taxon-name-part-type="species" reg="alata">alata</tp:taxon-name-part></tp:taxon-name></italic> (ethanol-preserved specimen); F. <italic><tp:taxon-name><tp:taxon-name-part taxon-name-part-type="genus" reg="Leucothoe">Leucothoe</tp:taxon-name-part> <tp:taxon-name-part taxon-name-part-type="species" reg="ashleyae">ashleyae</tp:taxon-name-part></tp:taxon-name></italic>; G. <italic><tp:taxon-name><tp:taxon-name-part taxon-name-part-type="genus" reg="Leucothoe">Leucothoe</tp:taxon-name-part> <tp:taxon-name-part taxon-name-part-type="species" reg="barana">barana</tp:taxon-name-part></tp:taxon-name></italic>; H. <italic><tp:taxon-name><tp:taxon-name-part taxon-name-part-type="genus" reg="Leucothoe">Leucothoe</tp:taxon-name-part> <tp:taxon-name-part taxon-name-part-type="species" reg="flammosa">flammosa</tp:taxon-name-part></tp:taxon-name></italic>. Scale bars: 1.0 mm.</p></caption><graphic xmlns:xlink="http://www.w3.org/1999/xlink" xlink:href="zookeys-1259-057_article-165130__-g023.jpg" position="float" orientation="portrait" xlink:type="simple" id="oo_1461635.jpg"><uri content-type="original_file" xlink:type="simple">https://binary.pensoft.net/fig/1461635</uri></graphic></fig></tp:treatment-sec><ref-list><ref id="B55"><mixed-citation xmlns:xlink="http://www.w3.org/1999/xlink" xlink:type="simple"><person-group><name name-style="western"><surname>LeCroy</surname><given-names>SE</given-names></name></person-group> (<year>2011</year>) An Illustrated Identification Guide to The Nearshore Marine and Estuarine Gammaridean <tp:taxon-name><tp:taxon-name-part taxon-name-part-type="order">Amphipoda</tp:taxon-name-part></tp:taxon-name> of Florida (Vol. 5): Families <tp:taxon-name><tp:taxon-name-part taxon-name-part-type="family">Leucothoidae</tp:taxon-name-part></tp:taxon-name>, <tp:taxon-name><tp:taxon-name-part taxon-name-part-type="family">Liljeborgiidae</tp:taxon-name-part></tp:taxon-name>, <tp:taxon-name><tp:taxon-name-part taxon-name-part-type="family">Neomegamphopidae</tp:taxon-name-part></tp:taxon-name>, <tp:taxon-name><tp:taxon-name-part taxon-name-part-type="family">Ochlesidae</tp:taxon-name-part></tp:taxon-name>, <tp:taxon-name><tp:taxon-name-part taxon-name-part-type="family">Phliantidae</tp:taxon-name-part></tp:taxon-name>, <tp:taxon-name><tp:taxon-name-part taxon-name-part-type="family">Phoxocephalidae</tp:taxon-name-part></tp:taxon-name>, <tp:taxon-name><tp:taxon-name-part taxon-name-part-type="family">Platyischnopidae</tp:taxon-name-part></tp:taxon-name>, <tp:taxon-name><tp:taxon-name-part taxon-name-part-type="family">Pleustidae</tp:taxon-name-part></tp:taxon-name>, <tp:taxon-name><tp:taxon-name-part taxon-name-part-type="family">Podoceridae</tp:taxon-name-part></tp:taxon-name>, <tp:taxon-name><tp:taxon-name-part taxon-name-part-type="family">Pontoporeiidae</tp:taxon-name-part></tp:taxon-name>, <tp:taxon-name><tp:taxon-name-part taxon-name-part-type="family">Sebidae</tp:taxon-name-part></tp:taxon-name>, <tp:taxon-name><tp:taxon-name-part taxon-name-part-type="family">Stenothoidae</tp:taxon-name-part></tp:taxon-name>, <tp:taxon-name><tp:taxon-name-part taxon-name-part-type="family">Synopiidae</tp:taxon-name-part></tp:taxon-name>, and <tp:taxon-name><tp:taxon-name-part taxon-name-part-type="family">Talitridae</tp:taxon-name-part></tp:taxon-name>. Florida Department of Environmental Protection Annual Report Contract No. WM949 5: 615–816.</mixed-citation></ref><ref id="B109"><mixed-citation xmlns:xlink="http://www.w3.org/1999/xlink" xlink:type="simple"><person-group><name name-style="western"><surname>White</surname><given-names>KN</given-names></name></person-group> (<year>2011</year>) <article-title>Caribbean <tp:taxon-name><tp:taxon-name-part taxon-name-part-type="family">Leucothoidae</tp:taxon-name-part></tp:taxon-name> (<tp:taxon-name><tp:taxon-name-part taxon-name-part-type="subphylum">Crustacea</tp:taxon-name-part></tp:taxon-name>: <tp:taxon-name><tp:taxon-name-part taxon-name-part-type="order">Amphipoda</tp:taxon-name-part></tp:taxon-name>) of Panama.</article-title><source>Gulf and Caribbean Research</source><volume>23</volume>(<issue>1</issue>): <fpage>23</fpage>–<lpage>35</lpage>. <ext-link xlink:href="10.18785/gcr.2301.03" ext-link-type="doi" xlink:type="simple">https://doi.org/10.18785/gcr.2301.03</ext-link></mixed-citation></ref><ref id="B101"><mixed-citation xmlns:xlink="http://www.w3.org/1999/xlink" xlink:type="simple"><person-group><name name-style="western"><surname>Thomas</surname><given-names>JD</given-names></name><name name-style="western"><surname>Klebba</surname><given-names>KN</given-names></name></person-group> (<year>2007</year>) <article-title>New species and host associations of commensal leucothoid amphipods from coral reefs in Florida and Belize (<tp:taxon-name><tp:taxon-name-part taxon-name-part-type="subphylum">Crustacea</tp:taxon-name-part></tp:taxon-name>: <tp:taxon-name><tp:taxon-name-part taxon-name-part-type="order">Amphipoda</tp:taxon-name-part></tp:taxon-name>).</article-title><source>Zootaxa</source><volume>1494</volume>(<issue>1</issue>): <fpage>1</fpage>–<lpage>44</lpage>. <ext-link xlink:href="10.11646/zootaxa.1494.1.1" ext-link-type="doi" xlink:type="simple">https://doi.org/10.11646/zootaxa.1494.1.1</ext-link></mixed-citation></ref></ref-list></tp:taxon-treatment>
