# Supplementary material for: ﻿Caribbean Amphipoda (Crustacea) of Panama. Part V: parvorder Amphilochidira
Source: Zookeys. 2025 Nov 10;1259:57–102. doi: 10.3897/zookeys.1259.165130 (PMC12624357; doi:10.3897/zookeys.1259.165130)
Supplement: XML Treatment for Leucothoe kensleyi [file zookeys.1259.165130-treatment19.xml]

<!DOCTYPE tp:taxon-treatment
  PUBLIC "-//TaxonX//DTD Taxonomic Treatment Publishing DTD v0 20100105//EN" "tax-treatment-NSO.dtd">
<tp:taxon-treatment xmlns:tp="http://www.plazi.org/taxpub"><tp:treatment-meta><kwd-group><label>Taxon classification</label><kwd>
                <named-content content-type="kingdom">Animalia</named-content>
              </kwd><kwd>
                <named-content content-type="order">Amphipoda</named-content>
              </kwd><kwd>
                <named-content content-type="family">Leucothoidae</named-content>
              </kwd></kwd-group><mixed-citation publication-type="journal"><person-group><name><surname>Dugger</surname><given-names>Abigail R.</given-names></name><name><surname>White</surname><given-names>Kristine N.</given-names></name></person-group><article-title>﻿Caribbean <tp:taxon-name><tp:taxon-name-part taxon-name-part-type="order">Amphipoda</tp:taxon-name-part></tp:taxon-name> (<tp:taxon-name><tp:taxon-name-part taxon-name-part-type="subphylum">Crustacea</tp:taxon-name-part></tp:taxon-name>) of Panama. Part V: parvorder <tp:taxon-name><tp:taxon-name-part taxon-name-part-type="parvorder">Amphilochidira</tp:taxon-name-part></tp:taxon-name></article-title><source>Zookeys</source><day>10</day><month>11</month><year>2025</year><volume>1259</volume><fpage>57</fpage><lpage>102</lpage><pub-id pub-id-type="doi">10.3897/zookeys.1259.165130</pub-id></mixed-citation></tp:treatment-meta><tp:nomenclature><label>﻿</label><tp:taxon-name><object-id xmlns:xlink="http://www.w3.org/1999/xlink" content-type="arpha" xlink:type="simple">7D40CF7E-BBC1-523E-B58C-7052A94E7FED</object-id>
              <tp:taxon-name-part taxon-name-part-type="genus" reg="Leucothoe">Leucothoe</tp:taxon-name-part>
              <tp:taxon-name-part taxon-name-part-type="species" reg="kensleyi">kensleyi</tp:taxon-name-part>
            </tp:taxon-name><tp:taxon-authority>Thomas &amp; Klebba, 2006</tp:taxon-authority><xref ref-type="fig" rid="F15">Figs 16</xref><xref ref-type="fig" rid="F23">, 24A</xref><tp:nomenclature-citation-list><tp:nomenclature-citation><tp:taxon-name>
                  <tp:taxon-name-part taxon-name-part-type="genus" reg="Leucothoe">Leucothoe</tp:taxon-name-part> <tp:taxon-name-part taxon-name-part-type="species" reg="tridens">tridens</tp:taxon-name-part></tp:taxon-name><comment>: <xref ref-type="bibr" rid="B9">Barnard 1965</xref>: 492; <xref ref-type="bibr" rid="B13">1970</xref>: 211, fig. 137; 1971: 103; <xref ref-type="bibr" rid="B85">Serejo 1998</xref>: 109–112, figs 3, 4 [not <tp:taxon-name><tp:taxon-name-part taxon-name-part-type="genus" reg="Leucothoe">Leucothoe</tp:taxon-name-part> <tp:taxon-name-part taxon-name-part-type="species" reg="tridens">tridens</tp:taxon-name-part></tp:taxon-name> Stebbing, 1888].</comment></tp:nomenclature-citation><tp:nomenclature-citation><tp:taxon-name>
                  <tp:taxon-name-part taxon-name-part-type="genus" reg="Leucothoe">Leucothoe</tp:taxon-name-part> <tp:taxon-name-part taxon-name-part-type="species" reg="kensleyi">kensleyi</tp:taxon-name-part></tp:taxon-name><comment>Thomas &amp; Klebba, 2006: 17–22, figs 4–7; <xref ref-type="bibr" rid="B55">LeCroy 2011</xref>: 631, fig. 509; <xref ref-type="bibr" rid="B109">White 2011</xref>: 29–30, fig. 6.</comment></tp:nomenclature-citation></tp:nomenclature-citation-list></tp:nomenclature><tp:treatment-sec sec-type="material" id="SECID0EAVAI"><title>Material examined.</title><p>Panama • 4–5.6 mm • 1 ♀; Bocas del Toro, Juan Point; <named-content xmlns:xlink="http://www.w3.org/1999/xlink" content-type="dwc:verbatimCoordinates" xlink:type="simple"><named-content content-type="geo-json" specific-use="{&#34;type&#34;:&#34;Point&#34;,&#34;coordinates&#34;:[-82.294000,9.301500]}" id="NCID0EJVAI" xlink:type="simple">9.3015°N, 82.2940°W</named-content></named-content>; depth 10 m; among coral rubble; 07 Aug 2021; K.N. White leg.; <named-content xmlns:xlink="http://www.w3.org/1999/xlink" content-type="dwc:institutional_code" xlink:title="Smithsonian Institution, U.S. National Museum of Natural History" xlink:href="http://grbio.org/institution/smithsonian-institution" xlink:type="simple">USNM</named-content> 1762956 • 1 ♂; Bocas del Toro, Drago <named-content xmlns:xlink="http://www.w3.org/1999/xlink" content-type="dwc:verbatimCoordinates" xlink:type="simple"><named-content content-type="geo-json" specific-use="{&#34;type&#34;:&#34;Point&#34;,&#34;coordinates&#34;:[-82.337500,9.418100]}" id="NCID0EVVAI" xlink:type="simple">9.4181°N, 82.3375°W</named-content></named-content>; depth 2–3 m; among coral rubble; 09 Aug 2021; K.N. White leg.; <named-content xmlns:xlink="http://www.w3.org/1999/xlink" content-type="dwc:institutional_code" xlink:title="Smithsonian Institution, U.S. National Museum of Natural History" xlink:href="http://grbio.org/institution/smithsonian-institution" xlink:type="simple">USNM</named-content> 1762957 • 1 ♂, 1 ♀, 1 juvenile; Bocas del Toro, Hospital Point; <named-content xmlns:xlink="http://www.w3.org/1999/xlink" content-type="dwc:verbatimCoordinates" xlink:type="simple"><named-content content-type="geo-json" specific-use="{&#34;type&#34;:&#34;Point&#34;,&#34;coordinates&#34;:[-82.214800,9.331900]}" id="NCID0EBWAI" xlink:type="simple">9.3319°N, 82.2148°W</named-content></named-content>; depth 1–3 m; among coral rubble; 22 June 2023; K.N. White leg.; <named-content xmlns:xlink="http://www.w3.org/1999/xlink" content-type="dwc:institutional_code" xlink:title="Smithsonian Institution, U.S. National Museum of Natural History" xlink:href="http://grbio.org/institution/smithsonian-institution" xlink:type="simple">USNM</named-content> 1762958 • 4 ♀; Bocas del Toro, Crawl Caye; <named-content xmlns:xlink="http://www.w3.org/1999/xlink" content-type="dwc:verbatimCoordinates" xlink:type="simple"><named-content content-type="geo-json" specific-use="{&#34;type&#34;:&#34;Point&#34;,&#34;coordinates&#34;:[-82.136900,9.245900]}" id="NCID0ENWAI" xlink:type="simple">9.2459°N, 82.1369°W</named-content></named-content>; depth 1–4 m; among coral rubble; 25 June 2023; K.N. White leg.; <named-content xmlns:xlink="http://www.w3.org/1999/xlink" content-type="dwc:institutional_code" xlink:title="Smithsonian Institution, U.S. National Museum of Natural History" xlink:href="http://grbio.org/institution/smithsonian-institution" xlink:type="simple">USNM</named-content> 1762959.</p><fig id="F15" position="float" orientation="portrait"><object-id xmlns:xlink="http://www.w3.org/1999/xlink" content-type="doi" xlink:type="simple">10.3897/zookeys.1259.165130.figure16</object-id><object-id xmlns:xlink="http://www.w3.org/1999/xlink" content-type="arpha" xlink:type="simple">106E865D-34A7-5865-B3CD-CE5414C52D42</object-id><label>Figure 16.</label><caption><p><italic><tp:taxon-name><tp:taxon-name-part taxon-name-part-type="genus" reg="Leucothoe">Leucothoe</tp:taxon-name-part> <tp:taxon-name-part taxon-name-part-type="species" reg="kensleyi">kensleyi</tp:taxon-name-part></tp:taxon-name></italic>, male, 4.8 mm, head, gnathopod 2 medial, epimeron 3, coxa 4, gnathopod 1 medial, pereopod 7. Scale bars: 0.5 mm.</p></caption><graphic xmlns:xlink="http://www.w3.org/1999/xlink" xlink:href="zookeys-1259-057_article-165130__-g016.jpg" position="float" orientation="portrait" xlink:type="simple" id="oo_1461628.jpg"><uri content-type="original_file" xlink:type="simple">https://binary.pensoft.net/fig/1461628</uri></graphic></fig></tp:treatment-sec><tp:treatment-sec sec-type="diagnosis" id="SECID0EOXAI"><title>Diagnosis.</title><p>Head anterodistal margin quadrate with cusp; ventral keel acute. Coxae 1–3 each with antero- and posterodistal cusp, coxa 4 ventrally serrate, posteriorly tapered. Gnathopod 1 basis anterior margin with few setae, posterior margin bare; carpus with one facial seta; propodus palm dentate; dactylus reaching greater than 0.2 × propodus length. Gnathopod 2 basis anterior margin with few setae; carpus tapering distally; propodus mediofacial setal row above midline, reaching 0.7 × propodus length, secondary mediofacial row with 2–4 setae, palm with several small tubercles. Pereopod 5–7 bases narrowly expanded. Epimeron 3 posteroventral corner quadrate.</p></tp:treatment-sec><tp:treatment-sec sec-type="distribution" id="SECID0ETXAI"><title>Distribution.</title><p>USA: Hawaii (<xref ref-type="bibr" rid="B100">Thomas and Klebba 2006</xref>), South Carolina (<xref ref-type="bibr" rid="B55">LeCroy 2011</xref>), South Florida to the Florida Keys (<xref ref-type="bibr" rid="B100">Thomas and Klebba 2006</xref>); Mexico (<xref ref-type="bibr" rid="B68">Martín et al. 2013</xref>); Belize: Carrie Bow Cay (<xref ref-type="bibr" rid="B101">Thomas and Klebba 2007</xref>); Turks and Caicos Islands (<xref ref-type="bibr" rid="B55">LeCroy 2011</xref>); Brazil: Albrolhos (<xref ref-type="bibr" rid="B100">Thomas and Klebba 2006</xref>); Panama: Bocas del Toro (<xref ref-type="bibr" rid="B109">White 2011</xref>; present study).</p></tp:treatment-sec><tp:treatment-sec sec-type="ecology" id="SECID0EZYAI"><title>Ecology and remarks.</title><p>This species occurs among sponges and coral rubble from 1–20 m. Panamanian specimens agree closely with previous descriptions by <xref ref-type="bibr" rid="B100">Thomas and Klebba (2006)</xref> and <xref ref-type="bibr" rid="B109">White (2011)</xref> with the exception of coxa 4 having a smooth anterior margin and a slightly rounded posteroventral corner and a smooth ventral margin on epimeron 3. Living specimens are translucent pink in color with purple coloration on dorsal surface and red eyes.</p></tp:treatment-sec><tp:treatment-sec><!--Section generated to contain objects referenced in tp:taxon-treatment.--><fig id="F23" position="float" orientation="portrait"><object-id xmlns:xlink="http://www.w3.org/1999/xlink" content-type="doi" xlink:type="simple">10.3897/zookeys.1259.165130.figure24</object-id><object-id xmlns:xlink="http://www.w3.org/1999/xlink" content-type="arpha" xlink:type="simple">0085663F-2652-521E-A754-265C5FF33261</object-id><label>Figure 24.</label><caption><p>Photographs of living specimens unless noted. A. <italic><tp:taxon-name><tp:taxon-name-part taxon-name-part-type="genus" reg="Leucothoe">Leucothoe</tp:taxon-name-part> <tp:taxon-name-part taxon-name-part-type="species" reg="kensleyi">kensleyi</tp:taxon-name-part></tp:taxon-name></italic>; B. <italic><tp:taxon-name><tp:taxon-name-part taxon-name-part-type="genus" reg="Leucothoe">Leucothoe</tp:taxon-name-part> <tp:taxon-name-part taxon-name-part-type="species" reg="laurensi">laurensi</tp:taxon-name-part></tp:taxon-name></italic>; C. <italic><tp:taxon-name><tp:taxon-name-part taxon-name-part-type="genus" reg="Leucothoe">Leucothoe</tp:taxon-name-part> <tp:taxon-name-part taxon-name-part-type="species" reg="machidai">machidai</tp:taxon-name-part></tp:taxon-name></italic> (ethanol-preserved specimen); D. <italic><tp:taxon-name><tp:taxon-name-part taxon-name-part-type="genus" reg="Leucothoe">Leucothoe</tp:taxon-name-part> <tp:taxon-name-part taxon-name-part-type="species" reg="tunica">tunica</tp:taxon-name-part></tp:taxon-name></italic> (ethanol-preserved specimen); E. <italic><tp:taxon-name><tp:taxon-name-part taxon-name-part-type="genus" reg="Leucothoe">Leucothoe</tp:taxon-name-part> <tp:taxon-name-part taxon-name-part-type="species" reg="ubouhu">ubouhu</tp:taxon-name-part></tp:taxon-name></italic>; F. <italic><tp:taxon-name><tp:taxon-name-part taxon-name-part-type="genus" reg="Leucothoe">Leucothoe</tp:taxon-name-part> <tp:taxon-name-part taxon-name-part-type="species" reg="wuriti">wuriti</tp:taxon-name-part></tp:taxon-name></italic>. Scale bars: 1.0 mm.</p></caption><graphic xmlns:xlink="http://www.w3.org/1999/xlink" xlink:href="zookeys-1259-057_article-165130__-g024.jpg" position="float" orientation="portrait" xlink:type="simple" id="oo_1461636.jpg"><uri content-type="original_file" xlink:type="simple">https://binary.pensoft.net/fig/1461636</uri></graphic></fig></tp:treatment-sec><ref-list><ref id="B9"><mixed-citation xmlns:xlink="http://www.w3.org/1999/xlink" xlink:type="simple"><person-group><name name-style="western"><surname>Barnard</surname><given-names>JL</given-names></name></person-group> (<year>1965</year>) <article-title>Marine <tp:taxon-name><tp:taxon-name-part taxon-name-part-type="order">Amphipoda</tp:taxon-name-part></tp:taxon-name> of atolls in Micronesia.</article-title><source>Proceedings of the United States National Museum</source><volume>117</volume>(<issue>3516</issue>): <fpage>459</fpage>–<lpage>552</lpage>. <ext-link xlink:href="10.5479/si.00963801.117-3516.459" ext-link-type="doi" xlink:type="simple">https://doi.org/10.5479/si.00963801.117-3516.459</ext-link></mixed-citation></ref><ref id="B13"><mixed-citation xmlns:xlink="http://www.w3.org/1999/xlink" xlink:type="simple"><person-group><name name-style="western"><surname>Barnard</surname><given-names>JL</given-names></name></person-group> (<year>1970</year>) <article-title>Sublittoral <tp:taxon-name><tp:taxon-name-part taxon-name-part-type="suborder">Gammaridea</tp:taxon-name-part></tp:taxon-name> (<tp:taxon-name><tp:taxon-name-part taxon-name-part-type="order">Amphipoda</tp:taxon-name-part></tp:taxon-name>) of the Hawaiian Islands.</article-title><source>Smithsonian Contributions to Zoology</source><volume>34</volume>(<issue>34</issue>): <fpage>1</fpage>–<lpage>286</lpage>. <ext-link xlink:href="10.5479/si.00810282.34" ext-link-type="doi" xlink:type="simple">https://doi.org/10.5479/si.00810282.34</ext-link></mixed-citation></ref><ref id="B85"><mixed-citation xmlns:xlink="http://www.w3.org/1999/xlink" xlink:type="simple"><person-group><name name-style="western"><surname>Serejo</surname><given-names>CS</given-names></name></person-group> (<year>1998</year>) <article-title>Gammaridean and caprellidean fauna (<tp:taxon-name><tp:taxon-name-part taxon-name-part-type="subphylum">Crustacea</tp:taxon-name-part></tp:taxon-name>) associated with the sponge <italic><tp:taxon-name><tp:taxon-name-part taxon-name-part-type="genus">Dysidea</tp:taxon-name-part> <tp:taxon-name-part taxon-name-part-type="species">fragilis</tp:taxon-name-part></tp:taxon-name></italic> Johnston at Arraial do Cabo, Rio de Janeiro, Brazil.</article-title><source>Bulletin of Marine Science</source><volume>63</volume>(<issue>2</issue>): <fpage>363</fpage>–<lpage>385</lpage>.</mixed-citation></ref><ref id="B55"><mixed-citation xmlns:xlink="http://www.w3.org/1999/xlink" xlink:type="simple"><person-group><name name-style="western"><surname>LeCroy</surname><given-names>SE</given-names></name></person-group> (<year>2011</year>) An Illustrated Identification Guide to The Nearshore Marine and Estuarine Gammaridean <tp:taxon-name><tp:taxon-name-part taxon-name-part-type="order">Amphipoda</tp:taxon-name-part></tp:taxon-name> of Florida (Vol. 5): Families <tp:taxon-name><tp:taxon-name-part taxon-name-part-type="family">Leucothoidae</tp:taxon-name-part></tp:taxon-name>, <tp:taxon-name><tp:taxon-name-part taxon-name-part-type="family">Liljeborgiidae</tp:taxon-name-part></tp:taxon-name>, <tp:taxon-name><tp:taxon-name-part taxon-name-part-type="family">Neomegamphopidae</tp:taxon-name-part></tp:taxon-name>, <tp:taxon-name><tp:taxon-name-part taxon-name-part-type="family">Ochlesidae</tp:taxon-name-part></tp:taxon-name>, <tp:taxon-name><tp:taxon-name-part taxon-name-part-type="family">Phliantidae</tp:taxon-name-part></tp:taxon-name>, <tp:taxon-name><tp:taxon-name-part taxon-name-part-type="family">Phoxocephalidae</tp:taxon-name-part></tp:taxon-name>, <tp:taxon-name><tp:taxon-name-part taxon-name-part-type="family">Platyischnopidae</tp:taxon-name-part></tp:taxon-name>, <tp:taxon-name><tp:taxon-name-part taxon-name-part-type="family">Pleustidae</tp:taxon-name-part></tp:taxon-name>, <tp:taxon-name><tp:taxon-name-part taxon-name-part-type="family">Podoceridae</tp:taxon-name-part></tp:taxon-name>, <tp:taxon-name><tp:taxon-name-part taxon-name-part-type="family">Pontoporeiidae</tp:taxon-name-part></tp:taxon-name>, <tp:taxon-name><tp:taxon-name-part taxon-name-part-type="family">Sebidae</tp:taxon-name-part></tp:taxon-name>, <tp:taxon-name><tp:taxon-name-part taxon-name-part-type="family">Stenothoidae</tp:taxon-name-part></tp:taxon-name>, <tp:taxon-name><tp:taxon-name-part taxon-name-part-type="family">Synopiidae</tp:taxon-name-part></tp:taxon-name>, and <tp:taxon-name><tp:taxon-name-part taxon-name-part-type="family">Talitridae</tp:taxon-name-part></tp:taxon-name>. Florida Department of Environmental Protection Annual Report Contract No. WM949 5: 615–816.</mixed-citation></ref><ref id="B109"><mixed-citation xmlns:xlink="http://www.w3.org/1999/xlink" xlink:type="simple"><person-group><name name-style="western"><surname>White</surname><given-names>KN</given-names></name></person-group> (<year>2011</year>) <article-title>Caribbean <tp:taxon-name><tp:taxon-name-part taxon-name-part-type="family">Leucothoidae</tp:taxon-name-part></tp:taxon-name> (<tp:taxon-name><tp:taxon-name-part taxon-name-part-type="subphylum">Crustacea</tp:taxon-name-part></tp:taxon-name>: <tp:taxon-name><tp:taxon-name-part taxon-name-part-type="order">Amphipoda</tp:taxon-name-part></tp:taxon-name>) of Panama.</article-title><source>Gulf and Caribbean Research</source><volume>23</volume>(<issue>1</issue>): <fpage>23</fpage>–<lpage>35</lpage>. <ext-link xlink:href="10.18785/gcr.2301.03" ext-link-type="doi" xlink:type="simple">https://doi.org/10.18785/gcr.2301.03</ext-link></mixed-citation></ref><ref id="B100"><mixed-citation xmlns:xlink="http://www.w3.org/1999/xlink" xlink:type="simple"><person-group><name name-style="western"><surname>Thomas</surname><given-names>JD</given-names></name><name name-style="western"><surname>Klebba</surname><given-names>KN</given-names></name></person-group> (<year>2006</year>) <article-title>Studies of commensal leucothoid amphipods: Two new sponge inhabiting species from South Florida and the western Caribbean.</article-title><source>Journal of Crustacean Biology</source><volume>26</volume>(<issue>1</issue>): <fpage>13</fpage>–<lpage>22</lpage>. <ext-link xlink:href="10.1651/C-2624.1" ext-link-type="doi" xlink:type="simple">https://doi.org/10.1651/C-2624.1</ext-link></mixed-citation></ref><ref id="B68"><mixed-citation xmlns:xlink="http://www.w3.org/1999/xlink" xlink:type="simple"><person-group><name name-style="western"><surname>Martín</surname><given-names>A</given-names></name><name name-style="western"><surname>Díaz</surname><given-names>Y</given-names></name><name name-style="western"><surname>Miloslavich</surname><given-names>P</given-names></name><name name-style="western"><surname>Escobar-Briones</surname><given-names>E</given-names></name><name name-style="western"><surname>Guerra-García</surname><given-names>JM</given-names></name><name name-style="western"><surname>Ortiz</surname><given-names>M</given-names></name><name name-style="western"><surname>Valencia</surname><given-names>B</given-names></name><name name-style="western"><surname>Giraldo</surname><given-names>A</given-names></name><name name-style="western"><surname>Klein</surname><given-names>E</given-names></name></person-group> (<year>2013</year>) <article-title>Regional diversity of <tp:taxon-name><tp:taxon-name-part taxon-name-part-type="order">Amphipoda</tp:taxon-name-part></tp:taxon-name> in the Caribbean Sea.</article-title><source>Revista de Bilogía Tropical</source><volume>61</volume>(<issue>4</issue>): <fpage>1681</fpage>–<lpage>1720</lpage>. <ext-link xlink:href="10.15517/rbt.v61i4.12816" ext-link-type="doi" xlink:type="simple">https://doi.org/10.15517/rbt.v61i4.12816</ext-link></mixed-citation></ref><ref id="B101"><mixed-citation xmlns:xlink="http://www.w3.org/1999/xlink" xlink:type="simple"><person-group><name name-style="western"><surname>Thomas</surname><given-names>JD</given-names></name><name name-style="western"><surname>Klebba</surname><given-names>KN</given-names></name></person-group> (<year>2007</year>) <article-title>New species and host associations of commensal leucothoid amphipods from coral reefs in Florida and Belize (<tp:taxon-name><tp:taxon-name-part taxon-name-part-type="subphylum">Crustacea</tp:taxon-name-part></tp:taxon-name>: <tp:taxon-name><tp:taxon-name-part taxon-name-part-type="order">Amphipoda</tp:taxon-name-part></tp:taxon-name>).</article-title><source>Zootaxa</source><volume>1494</volume>(<issue>1</issue>): <fpage>1</fpage>–<lpage>44</lpage>. <ext-link xlink:href="10.11646/zootaxa.1494.1.1" ext-link-type="doi" xlink:type="simple">https://doi.org/10.11646/zootaxa.1494.1.1</ext-link></mixed-citation></ref></ref-list></tp:taxon-treatment>
