# Supplementary material for: ﻿Caribbean Amphipoda (Crustacea) of Panama. Part V: parvorder Amphilochidira
Source: Zookeys. 2025 Nov 10;1259:57–102. doi: 10.3897/zookeys.1259.165130 (PMC12624357; doi:10.3897/zookeys.1259.165130)
Supplement: XML Treatment for Leucothoe laurensi [file zookeys.1259.165130-treatment20.xml]

<!DOCTYPE tp:taxon-treatment
  PUBLIC "-//TaxonX//DTD Taxonomic Treatment Publishing DTD v0 20100105//EN" "tax-treatment-NSO.dtd">
<tp:taxon-treatment xmlns:tp="http://www.plazi.org/taxpub"><tp:treatment-meta><kwd-group><label>Taxon classification</label><kwd>
                <named-content content-type="kingdom">Animalia</named-content>
              </kwd><kwd>
                <named-content content-type="order">Amphipoda</named-content>
              </kwd><kwd>
                <named-content content-type="family">Leucothoidae</named-content>
              </kwd></kwd-group><mixed-citation publication-type="journal"><person-group><name><surname>Dugger</surname><given-names>Abigail R.</given-names></name><name><surname>White</surname><given-names>Kristine N.</given-names></name></person-group><article-title>﻿Caribbean <tp:taxon-name><tp:taxon-name-part taxon-name-part-type="order">Amphipoda</tp:taxon-name-part></tp:taxon-name> (<tp:taxon-name><tp:taxon-name-part taxon-name-part-type="subphylum">Crustacea</tp:taxon-name-part></tp:taxon-name>) of Panama. Part V: parvorder <tp:taxon-name><tp:taxon-name-part taxon-name-part-type="parvorder">Amphilochidira</tp:taxon-name-part></tp:taxon-name></article-title><source>Zookeys</source><day>10</day><month>11</month><year>2025</year><volume>1259</volume><fpage>57</fpage><lpage>102</lpage><pub-id pub-id-type="doi">10.3897/zookeys.1259.165130</pub-id></mixed-citation></tp:treatment-meta><tp:nomenclature><label>﻿</label><tp:taxon-name><object-id xmlns:xlink="http://www.w3.org/1999/xlink" content-type="arpha" xlink:type="simple">89ADF42E-5022-54FE-9BF4-2D3C1062B313</object-id>
              <tp:taxon-name-part taxon-name-part-type="genus" reg="Leucothoe">Leucothoe</tp:taxon-name-part>
              <tp:taxon-name-part taxon-name-part-type="species" reg="laurensi">laurensi</tp:taxon-name-part>
            </tp:taxon-name><tp:taxon-authority>Thomas &amp; Ortiz, 1995</tp:taxon-authority><xref ref-type="fig" rid="F16">Figs 17</xref><xref ref-type="fig" rid="F23">, 24B</xref><tp:nomenclature-citation-list><tp:nomenclature-citation><tp:taxon-name>
                  <tp:taxon-name-part taxon-name-part-type="genus" reg="Leucothoe">Leucothoe</tp:taxon-name-part> <tp:taxon-name-part taxon-name-part-type="species" reg="laurensi">laurensi</tp:taxon-name-part></tp:taxon-name><comment>Thomas &amp; Ortiz, 1995: 613–616, figs 1, 2; <xref ref-type="bibr" rid="B85">Serejo 1998</xref>: 117–119, fig. 8; <xref ref-type="bibr" rid="B55">LeCroy 2011</xref>: 632, fig. 507; <xref ref-type="bibr" rid="B109">White 2011</xref>: 30, fig. 7.</comment></tp:nomenclature-citation></tp:nomenclature-citation-list></tp:nomenclature><tp:treatment-sec sec-type="material" id="SECID0EO2AI"><title>Material examined.</title><p>Panama • 2.4–3.2 mm • 2 ♂, 5 ♀; Bocas del Toro, Hospital Point; <named-content xmlns:xlink="http://www.w3.org/1999/xlink" content-type="dwc:verbatimCoordinates" xlink:type="simple"><named-content content-type="geo-json" specific-use="{&#34;type&#34;:&#34;Point&#34;,&#34;coordinates&#34;:[-82.218800,9.333600]}" id="NCID0EX2AI" xlink:type="simple">9.3336°N, 82.2188°W</named-content></named-content>; depth 15 m; among coral rubble and <italic><tp:taxon-name><tp:taxon-name-part taxon-name-part-type="genus" reg="Halimeda">Halimeda</tp:taxon-name-part></tp:taxon-name></italic>; 6 Aug 2005; S. DeGrave, M. Salazar leg.; <named-content xmlns:xlink="http://www.w3.org/1999/xlink" content-type="dwc:institutional_code" xlink:title="Gulf Coast Research Laboratory Museum" xlink:href="http://grbio.org/institution/gulf-coast-research-laboratory" xlink:type="simple">GCRL</named-content> 6690 • 8 ♀; Bocas del Toro, Crawl Caye; <named-content xmlns:xlink="http://www.w3.org/1999/xlink" content-type="dwc:verbatimCoordinates" xlink:type="simple"><named-content content-type="geo-json" specific-use="{&#34;type&#34;:&#34;Point&#34;,&#34;coordinates&#34;:[-82.136900,9.245900]}" id="NCID0EK3AI" xlink:type="simple">9.2459°N, 82.1369°W</named-content></named-content>; depth 1–4 m; among coral rubble; 25 June 2023; K.N. White leg.; <named-content xmlns:xlink="http://www.w3.org/1999/xlink" content-type="dwc:institutional_code" xlink:title="Smithsonian Institution, U.S. National Museum of Natural History" xlink:href="http://grbio.org/institution/smithsonian-institution" xlink:type="simple">USNM</named-content> 1762960 • 1 ♂, 6 ♀; Bocas del Toro, Crawl Caye; <named-content xmlns:xlink="http://www.w3.org/1999/xlink" content-type="dwc:verbatimCoordinates" xlink:type="simple"><named-content content-type="geo-json" specific-use="{&#34;type&#34;:&#34;Point&#34;,&#34;coordinates&#34;:[-82.129000,9.247600]}" id="NCID0EW3AI" xlink:type="simple">9.2476°N, 82.1290°W</named-content></named-content>; depth 5–8 m; among coral rubble; 26 June 2023; K.N. White leg.; <named-content xmlns:xlink="http://www.w3.org/1999/xlink" content-type="dwc:institutional_code" xlink:title="Smithsonian Institution, U.S. National Museum of Natural History" xlink:href="http://grbio.org/institution/smithsonian-institution" xlink:type="simple">USNM</named-content> 1762961.</p><fig id="F16" position="float" orientation="portrait"><object-id xmlns:xlink="http://www.w3.org/1999/xlink" content-type="doi" xlink:type="simple">10.3897/zookeys.1259.165130.figure17</object-id><object-id xmlns:xlink="http://www.w3.org/1999/xlink" content-type="arpha" xlink:type="simple">EFC10BE6-3BDB-56E2-B397-0E7B58804805</object-id><label>Figure 17.</label><caption><p><italic><tp:taxon-name><tp:taxon-name-part taxon-name-part-type="genus" reg="Leucothoe">Leucothoe</tp:taxon-name-part> <tp:taxon-name-part taxon-name-part-type="species" reg="laurensi">laurensi</tp:taxon-name-part></tp:taxon-name></italic>, female, 2.3 mm, gnathopod 1 medial, head, epimeron 3, coxa 4, gnathopod 2 medial. Scale bars: 0.5 mm.</p></caption><graphic xmlns:xlink="http://www.w3.org/1999/xlink" xlink:href="zookeys-1259-057_article-165130__-g017.jpg" position="float" orientation="portrait" xlink:type="simple" id="oo_1461629.jpg"><uri content-type="original_file" xlink:type="simple">https://binary.pensoft.net/fig/1461629</uri></graphic></fig></tp:treatment-sec><tp:treatment-sec sec-type="diagnosis" id="SECID0EX4AI"><title>Diagnosis.</title><p>Head anterior margin oblique with rounded cusp; ventral keel rounded. Gnathopod 1 basis distally expanded, margins bare; carpus expanded, proximal margin with long distal seta; propodus inflated; dactylus reaching greater than 0.2 × propodus length. Gnathopod 2 carpus elongate, distally truncate; propodus distal margin with blade-like process, mediofacial row above midline, reaching almost entire length of propodus, palm subrectangular; dactylus short, thick. Coxa 4 anteroventral margin serrate, posterior margin excavate. Epimeron 3 posteroventral corner rounded with two setae.</p></tp:treatment-sec><tp:treatment-sec sec-type="distribution" id="SECID0E34AI"><title>Distribution.</title><p>USA: North Carolina to the Florida Keys (<xref ref-type="bibr" rid="B102">Thomas and Ortiz 1995</xref>), South Carolina (<xref ref-type="bibr" rid="B55">LeCroy 2011</xref>), Cuba: Isla de la Juventud (<xref ref-type="bibr" rid="B102">Thomas and Ortiz 1995</xref>); Brazil: Pernambuco, Alagoas (<xref ref-type="bibr" rid="B85">Serejo 1998</xref>); Turks and Caicos Islands (<xref ref-type="bibr" rid="B55">LeCroy 2011</xref>); Panama: Bocas del Toro (<xref ref-type="bibr" rid="B109">White 2011</xref>; present study).</p></tp:treatment-sec><tp:treatment-sec sec-type="ecology" id="SECID0E15AI"><title>Ecology and remarks.</title><p>This species occurs among coral rubble and fine sand from 1–50 m (<xref ref-type="bibr" rid="B102">Thomas and Ortiz 1995</xref>). Panamanian specimens agree with previous descriptions of this species with the exception of lacking a secondary mediofacial setal row on gnathopod 2 (vs a secondary row with one seta). Living specimens are translucent white with magenta stripes.</p></tp:treatment-sec><tp:treatment-sec><!--Section generated to contain objects referenced in tp:taxon-treatment.--><fig id="F23" position="float" orientation="portrait"><object-id xmlns:xlink="http://www.w3.org/1999/xlink" content-type="doi" xlink:type="simple">10.3897/zookeys.1259.165130.figure24</object-id><object-id xmlns:xlink="http://www.w3.org/1999/xlink" content-type="arpha" xlink:type="simple">0085663F-2652-521E-A754-265C5FF33261</object-id><label>Figure 24.</label><caption><p>Photographs of living specimens unless noted. A. <italic><tp:taxon-name><tp:taxon-name-part taxon-name-part-type="genus" reg="Leucothoe">Leucothoe</tp:taxon-name-part> <tp:taxon-name-part taxon-name-part-type="species" reg="kensleyi">kensleyi</tp:taxon-name-part></tp:taxon-name></italic>; B. <italic><tp:taxon-name><tp:taxon-name-part taxon-name-part-type="genus" reg="Leucothoe">Leucothoe</tp:taxon-name-part> <tp:taxon-name-part taxon-name-part-type="species" reg="laurensi">laurensi</tp:taxon-name-part></tp:taxon-name></italic>; C. <italic><tp:taxon-name><tp:taxon-name-part taxon-name-part-type="genus" reg="Leucothoe">Leucothoe</tp:taxon-name-part> <tp:taxon-name-part taxon-name-part-type="species" reg="machidai">machidai</tp:taxon-name-part></tp:taxon-name></italic> (ethanol-preserved specimen); D. <italic><tp:taxon-name><tp:taxon-name-part taxon-name-part-type="genus" reg="Leucothoe">Leucothoe</tp:taxon-name-part> <tp:taxon-name-part taxon-name-part-type="species" reg="tunica">tunica</tp:taxon-name-part></tp:taxon-name></italic> (ethanol-preserved specimen); E. <italic><tp:taxon-name><tp:taxon-name-part taxon-name-part-type="genus" reg="Leucothoe">Leucothoe</tp:taxon-name-part> <tp:taxon-name-part taxon-name-part-type="species" reg="ubouhu">ubouhu</tp:taxon-name-part></tp:taxon-name></italic>; F. <italic><tp:taxon-name><tp:taxon-name-part taxon-name-part-type="genus" reg="Leucothoe">Leucothoe</tp:taxon-name-part> <tp:taxon-name-part taxon-name-part-type="species" reg="wuriti">wuriti</tp:taxon-name-part></tp:taxon-name></italic>. Scale bars: 1.0 mm.</p></caption><graphic xmlns:xlink="http://www.w3.org/1999/xlink" xlink:href="zookeys-1259-057_article-165130__-g024.jpg" position="float" orientation="portrait" xlink:type="simple" id="oo_1461636.jpg"><uri content-type="original_file" xlink:type="simple">https://binary.pensoft.net/fig/1461636</uri></graphic></fig></tp:treatment-sec><ref-list><ref id="B85"><mixed-citation xmlns:xlink="http://www.w3.org/1999/xlink" xlink:type="simple"><person-group><name name-style="western"><surname>Serejo</surname><given-names>CS</given-names></name></person-group> (<year>1998</year>) <article-title>Gammaridean and caprellidean fauna (<tp:taxon-name><tp:taxon-name-part taxon-name-part-type="subphylum">Crustacea</tp:taxon-name-part></tp:taxon-name>) associated with the sponge <italic><tp:taxon-name><tp:taxon-name-part taxon-name-part-type="genus">Dysidea</tp:taxon-name-part> <tp:taxon-name-part taxon-name-part-type="species">fragilis</tp:taxon-name-part></tp:taxon-name></italic> Johnston at Arraial do Cabo, Rio de Janeiro, Brazil.</article-title><source>Bulletin of Marine Science</source><volume>63</volume>(<issue>2</issue>): <fpage>363</fpage>–<lpage>385</lpage>.</mixed-citation></ref><ref id="B55"><mixed-citation xmlns:xlink="http://www.w3.org/1999/xlink" xlink:type="simple"><person-group><name name-style="western"><surname>LeCroy</surname><given-names>SE</given-names></name></person-group> (<year>2011</year>) An Illustrated Identification Guide to The Nearshore Marine and Estuarine Gammaridean <tp:taxon-name><tp:taxon-name-part taxon-name-part-type="order">Amphipoda</tp:taxon-name-part></tp:taxon-name> of Florida (Vol. 5): Families <tp:taxon-name><tp:taxon-name-part taxon-name-part-type="family">Leucothoidae</tp:taxon-name-part></tp:taxon-name>, <tp:taxon-name><tp:taxon-name-part taxon-name-part-type="family">Liljeborgiidae</tp:taxon-name-part></tp:taxon-name>, <tp:taxon-name><tp:taxon-name-part taxon-name-part-type="family">Neomegamphopidae</tp:taxon-name-part></tp:taxon-name>, <tp:taxon-name><tp:taxon-name-part taxon-name-part-type="family">Ochlesidae</tp:taxon-name-part></tp:taxon-name>, <tp:taxon-name><tp:taxon-name-part taxon-name-part-type="family">Phliantidae</tp:taxon-name-part></tp:taxon-name>, <tp:taxon-name><tp:taxon-name-part taxon-name-part-type="family">Phoxocephalidae</tp:taxon-name-part></tp:taxon-name>, <tp:taxon-name><tp:taxon-name-part taxon-name-part-type="family">Platyischnopidae</tp:taxon-name-part></tp:taxon-name>, <tp:taxon-name><tp:taxon-name-part taxon-name-part-type="family">Pleustidae</tp:taxon-name-part></tp:taxon-name>, <tp:taxon-name><tp:taxon-name-part taxon-name-part-type="family">Podoceridae</tp:taxon-name-part></tp:taxon-name>, <tp:taxon-name><tp:taxon-name-part taxon-name-part-type="family">Pontoporeiidae</tp:taxon-name-part></tp:taxon-name>, <tp:taxon-name><tp:taxon-name-part taxon-name-part-type="family">Sebidae</tp:taxon-name-part></tp:taxon-name>, <tp:taxon-name><tp:taxon-name-part taxon-name-part-type="family">Stenothoidae</tp:taxon-name-part></tp:taxon-name>, <tp:taxon-name><tp:taxon-name-part taxon-name-part-type="family">Synopiidae</tp:taxon-name-part></tp:taxon-name>, and <tp:taxon-name><tp:taxon-name-part taxon-name-part-type="family">Talitridae</tp:taxon-name-part></tp:taxon-name>. Florida Department of Environmental Protection Annual Report Contract No. WM949 5: 615–816.</mixed-citation></ref><ref id="B109"><mixed-citation xmlns:xlink="http://www.w3.org/1999/xlink" xlink:type="simple"><person-group><name name-style="western"><surname>White</surname><given-names>KN</given-names></name></person-group> (<year>2011</year>) <article-title>Caribbean <tp:taxon-name><tp:taxon-name-part taxon-name-part-type="family">Leucothoidae</tp:taxon-name-part></tp:taxon-name> (<tp:taxon-name><tp:taxon-name-part taxon-name-part-type="subphylum">Crustacea</tp:taxon-name-part></tp:taxon-name>: <tp:taxon-name><tp:taxon-name-part taxon-name-part-type="order">Amphipoda</tp:taxon-name-part></tp:taxon-name>) of Panama.</article-title><source>Gulf and Caribbean Research</source><volume>23</volume>(<issue>1</issue>): <fpage>23</fpage>–<lpage>35</lpage>. <ext-link xlink:href="10.18785/gcr.2301.03" ext-link-type="doi" xlink:type="simple">https://doi.org/10.18785/gcr.2301.03</ext-link></mixed-citation></ref><ref id="B102"><mixed-citation xmlns:xlink="http://www.w3.org/1999/xlink" xlink:type="simple"><person-group><name name-style="western"><surname>Thomas</surname><given-names>JD</given-names></name><name name-style="western"><surname>Ortiz</surname><given-names>M</given-names></name></person-group> (<year>1995</year>) <article-title><italic><tp:taxon-name><tp:taxon-name-part taxon-name-part-type="genus">Leucothoe</tp:taxon-name-part> <tp:taxon-name-part taxon-name-part-type="species">laurensi</tp:taxon-name-part></tp:taxon-name></italic>, a new species of leucothoid amphipod from Cuban waters (<tp:taxon-name><tp:taxon-name-part taxon-name-part-type="subphylum">Crustacea</tp:taxon-name-part></tp:taxon-name>: <tp:taxon-name><tp:taxon-name-part taxon-name-part-type="order">Amphipoda</tp:taxon-name-part></tp:taxon-name>: <tp:taxon-name><tp:taxon-name-part taxon-name-part-type="family">Leucothoidae</tp:taxon-name-part></tp:taxon-name>).</article-title><source>Proceedings of the Biological Society of Washington</source><volume>108</volume>(<issue>4</issue>): <fpage>613</fpage>–<lpage>616</lpage>. <ext-link xlink:href="https://archive.org/details/biostor-74430" ext-link-type="uri" xlink:type="simple">https://archive.org/details/biostor-74430</ext-link></mixed-citation></ref></ref-list></tp:taxon-treatment>
