# Supplementary material for: ﻿Caribbean Amphipoda (Crustacea) of Panama. Part V: parvorder Amphilochidira
Source: Zookeys. 2025 Nov 10;1259:57–102. doi: 10.3897/zookeys.1259.165130 (PMC12624357; doi:10.3897/zookeys.1259.165130)
Supplement: XML Treatment for Leucothoe tunica [file zookeys.1259.165130-treatment22.xml]

<!DOCTYPE tp:taxon-treatment
  PUBLIC "-//TaxonX//DTD Taxonomic Treatment Publishing DTD v0 20100105//EN" "tax-treatment-NSO.dtd">
<tp:taxon-treatment xmlns:tp="http://www.plazi.org/taxpub"><tp:treatment-meta><kwd-group><label>Taxon classification</label><kwd>
                <named-content content-type="kingdom">Animalia</named-content>
              </kwd><kwd>
                <named-content content-type="order">Amphipoda</named-content>
              </kwd><kwd>
                <named-content content-type="family">Leucothoidae</named-content>
              </kwd></kwd-group><mixed-citation publication-type="journal"><person-group><name><surname>Dugger</surname><given-names>Abigail R.</given-names></name><name><surname>White</surname><given-names>Kristine N.</given-names></name></person-group><article-title>﻿Caribbean <tp:taxon-name><tp:taxon-name-part taxon-name-part-type="order">Amphipoda</tp:taxon-name-part></tp:taxon-name> (<tp:taxon-name><tp:taxon-name-part taxon-name-part-type="subphylum">Crustacea</tp:taxon-name-part></tp:taxon-name>) of Panama. Part V: parvorder <tp:taxon-name><tp:taxon-name-part taxon-name-part-type="parvorder">Amphilochidira</tp:taxon-name-part></tp:taxon-name></article-title><source>Zookeys</source><day>10</day><month>11</month><year>2025</year><volume>1259</volume><fpage>57</fpage><lpage>102</lpage><pub-id pub-id-type="doi">10.3897/zookeys.1259.165130</pub-id></mixed-citation></tp:treatment-meta><tp:nomenclature><label>﻿</label><tp:taxon-name><object-id xmlns:xlink="http://www.w3.org/1999/xlink" content-type="arpha" xlink:type="simple">949A5F40-5CA0-5B49-947F-53A81914057B</object-id>
              <tp:taxon-name-part taxon-name-part-type="genus" reg="Leucothoe">Leucothoe</tp:taxon-name-part>
              <tp:taxon-name-part taxon-name-part-type="species" reg="tunica">tunica</tp:taxon-name-part>
            </tp:taxon-name><tp:taxon-authority>White, 2019</tp:taxon-authority><xref ref-type="fig" rid="F18">Figs 19</xref><xref ref-type="fig" rid="F23">, 24D</xref><tp:nomenclature-citation-list><tp:nomenclature-citation><tp:taxon-name>
                  <tp:taxon-name-part taxon-name-part-type="genus" reg="Leucothoe">Leucothoe</tp:taxon-name-part>
                </tp:taxon-name><comment>n. sp. C: <xref ref-type="bibr" rid="B101">Thomas and Klebba 2007</xref>: 40 fig. 25C.</comment></tp:nomenclature-citation><tp:nomenclature-citation><tp:taxon-name>
                  <tp:taxon-name-part taxon-name-part-type="genus" reg="Leucothoe">Leucothoe</tp:taxon-name-part>
                </tp:taxon-name><comment>n. sp. B: <xref ref-type="bibr" rid="B101">Thomas and Klebba 2007</xref>: 41, tab. 4 (not <tp:taxon-name><tp:taxon-name-part taxon-name-part-type="genus" reg="Leucothoe">Leucothoe</tp:taxon-name-part></tp:taxon-name> n. sp. B: <xref ref-type="bibr" rid="B101">Thomas and Klebba 2007</xref>: 40, fig. 25B).</comment></tp:nomenclature-citation><tp:nomenclature-citation><tp:taxon-name>
                  <tp:taxon-name-part taxon-name-part-type="genus" reg="Leucothoe">Leucothoe</tp:taxon-name-part>
                </tp:taxon-name><comment>sp. B: <xref ref-type="bibr" rid="B55">LeCroy 2011</xref>: 636, fig. 516.</comment></tp:nomenclature-citation><tp:nomenclature-citation><tp:taxon-name>
                  <tp:taxon-name-part taxon-name-part-type="genus" reg="Leucothoe">Leucothoe</tp:taxon-name-part> <tp:taxon-name-part taxon-name-part-type="species" reg="tunica">tunica</tp:taxon-name-part></tp:taxon-name><comment>White, 2019: 2–5, figs 1, 2.</comment></tp:nomenclature-citation></tp:nomenclature-citation-list></tp:nomenclature><tp:treatment-sec sec-type="material" id="SECID0ETHBI"><title>Material examined.</title><p>Panama • 2–5.9 mm • 1 ♂, 2 ♀; Bocas del Toro, Swan Caye; <named-content xmlns:xlink="http://www.w3.org/1999/xlink" content-type="dwc:verbatimCoordinates" xlink:type="simple"><named-content content-type="geo-json" specific-use="{&#34;type&#34;:&#34;Point&#34;,&#34;coordinates&#34;:[-82.298300,9.453300]}" id="NCID0E3HBI" xlink:type="simple">9.4533°N, 82.2983°W</named-content></named-content>; depth 3 m; commensal in orange sponge; 4 Aug 2005; M. Faust, E. Gaiser, T. Haney, S. Richardson, M. Sorenson leg.; <named-content xmlns:xlink="http://www.w3.org/1999/xlink" content-type="dwc:institutional_code" xlink:title="Gulf Coast Research Laboratory Museum" xlink:href="http://grbio.org/institution/gulf-coast-research-laboratory" xlink:type="simple">GCRL</named-content> 6693 • 1 ♀; Bocas del Toro, Juan Point; <named-content xmlns:xlink="http://www.w3.org/1999/xlink" content-type="dwc:verbatimCoordinates" xlink:type="simple"><named-content content-type="geo-json" specific-use="{&#34;type&#34;:&#34;Point&#34;,&#34;coordinates&#34;:[-82.294000,9.301500]}" id="NCID0EIIBI" xlink:type="simple">9.3015°N, 82.2940°W</named-content></named-content>; depth 10 m; among coral rubble; 7 Aug 2021; K.N. White leg.; <named-content xmlns:xlink="http://www.w3.org/1999/xlink" content-type="dwc:institutional_code" xlink:title="Smithsonian Institution, U.S. National Museum of Natural History" xlink:href="http://grbio.org/institution/smithsonian-institution" xlink:type="simple">USNM</named-content> 1762965 • 2 ♂, 5 ♀, 2 juveniles; Bocas del Toro, Drago; <named-content xmlns:xlink="http://www.w3.org/1999/xlink" content-type="dwc:verbatimCoordinates" xlink:type="simple"><named-content content-type="geo-json" specific-use="{&#34;type&#34;:&#34;Point&#34;,&#34;coordinates&#34;:[-82.333400,9.413100]}" id="NCID0EUIBI" xlink:type="simple">9.4131°N, 82.3334°W</named-content></named-content>; depth 1–3 m; among sponges and coral rubble; 23 June 2023; K.N. White leg.; <named-content xmlns:xlink="http://www.w3.org/1999/xlink" content-type="dwc:institutional_code" xlink:title="Smithsonian Institution, U.S. National Museum of Natural History" xlink:href="http://grbio.org/institution/smithsonian-institution" xlink:type="simple">USNM</named-content> 1762966 • 1 ♂; Bocas del Toro, Punta Caracol; depth 1–2 m; among <italic><tp:taxon-name><tp:taxon-name-part taxon-name-part-type="genus" reg="Halimeda">Halimeda</tp:taxon-name-part></tp:taxon-name></italic>; 24 June 2023; K.N. White leg.; <named-content xmlns:xlink="http://www.w3.org/1999/xlink" content-type="dwc:institutional_code" xlink:title="Smithsonian Institution, U.S. National Museum of Natural History" xlink:href="http://grbio.org/institution/smithsonian-institution" xlink:type="simple">USNM</named-content> 1762967 • 1 ♀; Bocas del Toro, Crawl Caye; <named-content xmlns:xlink="http://www.w3.org/1999/xlink" content-type="dwc:verbatimCoordinates" xlink:type="simple"><named-content content-type="geo-json" specific-use="{&#34;type&#34;:&#34;Point&#34;,&#34;coordinates&#34;:[-82.136900,9.245900]}" id="NCID0ELJBI" xlink:type="simple">9.2459°N; 82.1369°W</named-content></named-content>; depth 1–4 m; among coral rubble; 25 June 2023; K.N. White leg.; <named-content xmlns:xlink="http://www.w3.org/1999/xlink" content-type="dwc:institutional_code" xlink:title="Smithsonian Institution, U.S. National Museum of Natural History" xlink:href="http://grbio.org/institution/smithsonian-institution" xlink:type="simple">USNM</named-content> 1762968.</p><fig id="F18" position="float" orientation="portrait"><object-id xmlns:xlink="http://www.w3.org/1999/xlink" content-type="doi" xlink:type="simple">10.3897/zookeys.1259.165130.figure19</object-id><object-id xmlns:xlink="http://www.w3.org/1999/xlink" content-type="arpha" xlink:type="simple">77C6D0C7-90C7-5314-BE35-6789ADCE4A91</object-id><label>Figure 19.</label><caption><p><italic><tp:taxon-name><tp:taxon-name-part taxon-name-part-type="genus" reg="Leucothoe">Leucothoe</tp:taxon-name-part> <tp:taxon-name-part taxon-name-part-type="species" reg="tunica">tunica</tp:taxon-name-part></tp:taxon-name></italic>, male, 5.2 mm, head, coxae 1–4, epimeron 3, gnathopod 1 medial, gnathopod 2 medial. Scale bars: 0.5 mm.</p></caption><graphic xmlns:xlink="http://www.w3.org/1999/xlink" xlink:href="zookeys-1259-057_article-165130__-g019.jpg" position="float" orientation="portrait" xlink:type="simple" id="oo_1461631.jpg"><uri content-type="original_file" xlink:type="simple">https://binary.pensoft.net/fig/1461631</uri></graphic></fig></tp:treatment-sec><tp:treatment-sec sec-type="diagnosis" id="SECID0ELKBI"><title>Diagnosis.</title><p>Head anterior margin rounded; ventral keel rounded. Gnathopod 1 basis anterior margin with two short setae; carpus proximal margin dentate, with two facial setae; propodus palm dentate, with distal setae; dactylus reaching greater than 0.2 × propodus length. Gnathopod 2 basis anterior margin with several short setae; carpus distally rounded, anterior margin dentate; propodus primary mediofacial setal row above midline, slightly displaced, reaching 0.7× propodus length, secondary row with one seta, palm with several tubercles, one row of submarginal setae present. Coxa 4 smooth, posterior margin weakly concave. Epimeron 3 posteroventral corner subquadrate.</p></tp:treatment-sec><tp:treatment-sec sec-type="distribution" id="SECID0EQKBI"><title>Distribution.</title><p>USA: Tampa Bay and Tarpon Springs, Florida (<xref ref-type="bibr" rid="B110">White 2019</xref>), south Florida to the Florida Keys (<xref ref-type="bibr" rid="B101">Thomas and Klebba 2007</xref>), Apalachee Bay, Florida (<xref ref-type="bibr" rid="B55">LeCroy 2011</xref>), Mobile Bay, Alabama (<xref ref-type="bibr" rid="B55">LeCroy 2011</xref>), 7 ½ Fathom Reef, Texas (<xref ref-type="bibr" rid="B55">LeCroy 2011</xref>), and South Carolina (<xref ref-type="bibr" rid="B55">LeCroy 2011</xref>); Belize: Carrie Bow Cay (<xref ref-type="bibr" rid="B101">Thomas and Klebba 2007</xref>); Panama, Bocas del Toro (<xref ref-type="bibr" rid="B109">White 2011</xref>; this study).</p></tp:treatment-sec><tp:treatment-sec sec-type="ecology" id="SECID0EWLBI"><title>Ecology and remarks.</title><p>This species occurs among sponges, <italic><tp:taxon-name><tp:taxon-name-part taxon-name-part-type="genus" reg="Halimeda">Halimeda</tp:taxon-name-part></tp:taxon-name></italic>, and coral rubble at depths of 1–11 m. <xref ref-type="bibr" rid="B110">White (2019)</xref> reported this species as commensal in several species of sponges, ascidians at depths to 15 m. Panamanian specimens agree closely with the original description, with the exception of the following: gnathopod 1 basis anterior margin with 2 setae (vs 4–6 setae), posterior margin bare (vs 2–5 setae); a second mediofacial row of 1–3 setae on gnathopod 2 propodus (vs lacking) and a weakly concave posterior margin on coxa 4 (vs tapered). Living specimens are translucent ivory to pink in color.</p></tp:treatment-sec><tp:treatment-sec><!--Section generated to contain objects referenced in tp:taxon-treatment.--><fig id="F23" position="float" orientation="portrait"><object-id xmlns:xlink="http://www.w3.org/1999/xlink" content-type="doi" xlink:type="simple">10.3897/zookeys.1259.165130.figure24</object-id><object-id xmlns:xlink="http://www.w3.org/1999/xlink" content-type="arpha" xlink:type="simple">0085663F-2652-521E-A754-265C5FF33261</object-id><label>Figure 24.</label><caption><p>Photographs of living specimens unless noted. A. <italic><tp:taxon-name><tp:taxon-name-part taxon-name-part-type="genus" reg="Leucothoe">Leucothoe</tp:taxon-name-part> <tp:taxon-name-part taxon-name-part-type="species" reg="kensleyi">kensleyi</tp:taxon-name-part></tp:taxon-name></italic>; B. <italic><tp:taxon-name><tp:taxon-name-part taxon-name-part-type="genus" reg="Leucothoe">Leucothoe</tp:taxon-name-part> <tp:taxon-name-part taxon-name-part-type="species" reg="laurensi">laurensi</tp:taxon-name-part></tp:taxon-name></italic>; C. <italic><tp:taxon-name><tp:taxon-name-part taxon-name-part-type="genus" reg="Leucothoe">Leucothoe</tp:taxon-name-part> <tp:taxon-name-part taxon-name-part-type="species" reg="machidai">machidai</tp:taxon-name-part></tp:taxon-name></italic> (ethanol-preserved specimen); D. <italic><tp:taxon-name><tp:taxon-name-part taxon-name-part-type="genus" reg="Leucothoe">Leucothoe</tp:taxon-name-part> <tp:taxon-name-part taxon-name-part-type="species" reg="tunica">tunica</tp:taxon-name-part></tp:taxon-name></italic> (ethanol-preserved specimen); E. <italic><tp:taxon-name><tp:taxon-name-part taxon-name-part-type="genus" reg="Leucothoe">Leucothoe</tp:taxon-name-part> <tp:taxon-name-part taxon-name-part-type="species" reg="ubouhu">ubouhu</tp:taxon-name-part></tp:taxon-name></italic>; F. <italic><tp:taxon-name><tp:taxon-name-part taxon-name-part-type="genus" reg="Leucothoe">Leucothoe</tp:taxon-name-part> <tp:taxon-name-part taxon-name-part-type="species" reg="wuriti">wuriti</tp:taxon-name-part></tp:taxon-name></italic>. Scale bars: 1.0 mm.</p></caption><graphic xmlns:xlink="http://www.w3.org/1999/xlink" xlink:href="zookeys-1259-057_article-165130__-g024.jpg" position="float" orientation="portrait" xlink:type="simple" id="oo_1461636.jpg"><uri content-type="original_file" xlink:type="simple">https://binary.pensoft.net/fig/1461636</uri></graphic></fig></tp:treatment-sec><ref-list><ref id="B101"><mixed-citation xmlns:xlink="http://www.w3.org/1999/xlink" xlink:type="simple"><person-group><name name-style="western"><surname>Thomas</surname><given-names>JD</given-names></name><name name-style="western"><surname>Klebba</surname><given-names>KN</given-names></name></person-group> (<year>2007</year>) <article-title>New species and host associations of commensal leucothoid amphipods from coral reefs in Florida and Belize (<tp:taxon-name><tp:taxon-name-part taxon-name-part-type="subphylum">Crustacea</tp:taxon-name-part></tp:taxon-name>: <tp:taxon-name><tp:taxon-name-part taxon-name-part-type="order">Amphipoda</tp:taxon-name-part></tp:taxon-name>).</article-title><source>Zootaxa</source><volume>1494</volume>(<issue>1</issue>): <fpage>1</fpage>–<lpage>44</lpage>. <ext-link xlink:href="10.11646/zootaxa.1494.1.1" ext-link-type="doi" xlink:type="simple">https://doi.org/10.11646/zootaxa.1494.1.1</ext-link></mixed-citation></ref><ref id="B55"><mixed-citation xmlns:xlink="http://www.w3.org/1999/xlink" xlink:type="simple"><person-group><name name-style="western"><surname>LeCroy</surname><given-names>SE</given-names></name></person-group> (<year>2011</year>) An Illustrated Identification Guide to The Nearshore Marine and Estuarine Gammaridean <tp:taxon-name><tp:taxon-name-part taxon-name-part-type="order">Amphipoda</tp:taxon-name-part></tp:taxon-name> of Florida (Vol. 5): Families <tp:taxon-name><tp:taxon-name-part taxon-name-part-type="family">Leucothoidae</tp:taxon-name-part></tp:taxon-name>, <tp:taxon-name><tp:taxon-name-part taxon-name-part-type="family">Liljeborgiidae</tp:taxon-name-part></tp:taxon-name>, <tp:taxon-name><tp:taxon-name-part taxon-name-part-type="family">Neomegamphopidae</tp:taxon-name-part></tp:taxon-name>, <tp:taxon-name><tp:taxon-name-part taxon-name-part-type="family">Ochlesidae</tp:taxon-name-part></tp:taxon-name>, <tp:taxon-name><tp:taxon-name-part taxon-name-part-type="family">Phliantidae</tp:taxon-name-part></tp:taxon-name>, <tp:taxon-name><tp:taxon-name-part taxon-name-part-type="family">Phoxocephalidae</tp:taxon-name-part></tp:taxon-name>, <tp:taxon-name><tp:taxon-name-part taxon-name-part-type="family">Platyischnopidae</tp:taxon-name-part></tp:taxon-name>, <tp:taxon-name><tp:taxon-name-part taxon-name-part-type="family">Pleustidae</tp:taxon-name-part></tp:taxon-name>, <tp:taxon-name><tp:taxon-name-part taxon-name-part-type="family">Podoceridae</tp:taxon-name-part></tp:taxon-name>, <tp:taxon-name><tp:taxon-name-part taxon-name-part-type="family">Pontoporeiidae</tp:taxon-name-part></tp:taxon-name>, <tp:taxon-name><tp:taxon-name-part taxon-name-part-type="family">Sebidae</tp:taxon-name-part></tp:taxon-name>, <tp:taxon-name><tp:taxon-name-part taxon-name-part-type="family">Stenothoidae</tp:taxon-name-part></tp:taxon-name>, <tp:taxon-name><tp:taxon-name-part taxon-name-part-type="family">Synopiidae</tp:taxon-name-part></tp:taxon-name>, and <tp:taxon-name><tp:taxon-name-part taxon-name-part-type="family">Talitridae</tp:taxon-name-part></tp:taxon-name>. Florida Department of Environmental Protection Annual Report Contract No. WM949 5: 615–816.</mixed-citation></ref><ref id="B110"><mixed-citation xmlns:xlink="http://www.w3.org/1999/xlink" xlink:type="simple"><person-group><name name-style="western"><surname>White</surname><given-names>KN</given-names></name></person-group> (<year>2019</year>) <article-title>Simplification of a species complex: Two new species of <tp:taxon-name><tp:taxon-name-part taxon-name-part-type="family">Leucothoidae</tp:taxon-name-part></tp:taxon-name> (<tp:taxon-name><tp:taxon-name-part taxon-name-part-type="subphylum">Crustacea</tp:taxon-name-part></tp:taxon-name>: <tp:taxon-name><tp:taxon-name-part taxon-name-part-type="order">Amphipoda</tp:taxon-name-part></tp:taxon-name>) previously attributed to <italic><tp:taxon-name><tp:taxon-name-part taxon-name-part-type="genus">Leucothoe</tp:taxon-name-part> <tp:taxon-name-part taxon-name-part-type="species">spinicarpa</tp:taxon-name-part></tp:taxon-name></italic> (Abildgaard, 1789) in Florida, U.S.A.</article-title><source>Journal of Crustacean Biology</source><volume>39</volume>(<issue>6</issue>): <fpage>739</fpage>–<lpage>747</lpage>. <ext-link xlink:href="10.1093/jcbiol/ruz058" ext-link-type="doi" xlink:type="simple">https://doi.org/10.1093/jcbiol/ruz058</ext-link></mixed-citation></ref><ref id="B109"><mixed-citation xmlns:xlink="http://www.w3.org/1999/xlink" xlink:type="simple"><person-group><name name-style="western"><surname>White</surname><given-names>KN</given-names></name></person-group> (<year>2011</year>) <article-title>Caribbean <tp:taxon-name><tp:taxon-name-part taxon-name-part-type="family">Leucothoidae</tp:taxon-name-part></tp:taxon-name> (<tp:taxon-name><tp:taxon-name-part taxon-name-part-type="subphylum">Crustacea</tp:taxon-name-part></tp:taxon-name>: <tp:taxon-name><tp:taxon-name-part taxon-name-part-type="order">Amphipoda</tp:taxon-name-part></tp:taxon-name>) of Panama.</article-title><source>Gulf and Caribbean Research</source><volume>23</volume>(<issue>1</issue>): <fpage>23</fpage>–<lpage>35</lpage>. <ext-link xlink:href="10.18785/gcr.2301.03" ext-link-type="doi" xlink:type="simple">https://doi.org/10.18785/gcr.2301.03</ext-link></mixed-citation></ref></ref-list></tp:taxon-treatment>
