# Supplementary material for: ﻿Caribbean Amphipoda (Crustacea) of Panama. Part V: parvorder Amphilochidira
Source: Zookeys. 2025 Nov 10;1259:57–102. doi: 10.3897/zookeys.1259.165130 (PMC12624357; doi:10.3897/zookeys.1259.165130)
Supplement: XML Treatment for Leucothoe ubouhu [file zookeys.1259.165130-treatment23.xml]

<!DOCTYPE tp:taxon-treatment
  PUBLIC "-//TaxonX//DTD Taxonomic Treatment Publishing DTD v0 20100105//EN" "tax-treatment-NSO.dtd">
<tp:taxon-treatment xmlns:tp="http://www.plazi.org/taxpub"><tp:treatment-meta><kwd-group><label>Taxon classification</label><kwd>
                <named-content content-type="kingdom">Animalia</named-content>
              </kwd><kwd>
                <named-content content-type="order">Amphipoda</named-content>
              </kwd><kwd>
                <named-content content-type="family">Leucothoidae</named-content>
              </kwd></kwd-group><mixed-citation publication-type="journal"><person-group><name><surname>Dugger</surname><given-names>Abigail R.</given-names></name><name><surname>White</surname><given-names>Kristine N.</given-names></name></person-group><article-title>﻿Caribbean <tp:taxon-name><tp:taxon-name-part taxon-name-part-type="order">Amphipoda</tp:taxon-name-part></tp:taxon-name> (<tp:taxon-name><tp:taxon-name-part taxon-name-part-type="subphylum">Crustacea</tp:taxon-name-part></tp:taxon-name>) of Panama. Part V: parvorder <tp:taxon-name><tp:taxon-name-part taxon-name-part-type="parvorder">Amphilochidira</tp:taxon-name-part></tp:taxon-name></article-title><source>Zookeys</source><day>10</day><month>11</month><year>2025</year><volume>1259</volume><fpage>57</fpage><lpage>102</lpage><pub-id pub-id-type="doi">10.3897/zookeys.1259.165130</pub-id></mixed-citation></tp:treatment-meta><tp:nomenclature><label>﻿</label><tp:taxon-name><object-id xmlns:xlink="http://www.w3.org/1999/xlink" content-type="arpha" xlink:type="simple">62ADF250-2811-54F4-B966-EF3FF4207C26</object-id>
              <tp:taxon-name-part taxon-name-part-type="genus" reg="Leucothoe">Leucothoe</tp:taxon-name-part>
              <tp:taxon-name-part taxon-name-part-type="species" reg="ubouhu">ubouhu</tp:taxon-name-part>
            </tp:taxon-name><tp:taxon-authority>Thomas &amp; Klebba, 2007</tp:taxon-authority><xref ref-type="fig" rid="F19">Figs 20</xref><xref ref-type="fig" rid="F23">, 24E</xref><tp:nomenclature-citation-list><tp:nomenclature-citation><tp:taxon-name>
                  <tp:taxon-name-part taxon-name-part-type="genus" reg="Leucothoe">Leucothoe</tp:taxon-name-part> <tp:taxon-name-part taxon-name-part-type="species" reg="ubouhu">ubouhu</tp:taxon-name-part></tp:taxon-name><comment>Thomas &amp; Klebba, 2007: 25–30, figs 15–18, 22A, B; <xref ref-type="bibr" rid="B55">LeCroy 2011</xref>: 633, fig. 521; <xref ref-type="bibr" rid="B109">White 2011</xref>: 30–31, fig. 8.</comment></tp:nomenclature-citation></tp:nomenclature-citation-list></tp:nomenclature><tp:treatment-sec sec-type="material" id="SECID0EKOBI"><title>Material examined.</title><p>Panama • 1–7 mm • 1 juvenile; Bocas del Toro, Sunset Point; <named-content xmlns:xlink="http://www.w3.org/1999/xlink" content-type="dwc:verbatimCoordinates" xlink:type="simple"><named-content content-type="geo-json" specific-use="{&#34;type&#34;:&#34;Point&#34;,&#34;coordinates&#34;:[-82.261200,9.355600]}" id="NCID0ETOBI" xlink:type="simple">9.3556°N, 82.2612°W</named-content></named-content>; among <italic><tp:taxon-name><tp:taxon-name-part taxon-name-part-type="genus" reg="Thalassia">Thalassia</tp:taxon-name-part></tp:taxon-name></italic>; 6 Aug 2005; R. Collin, M. Faust, E. Gaiser, S. LeCroy, S. Richardson, M. Sorensen leg.; <named-content xmlns:xlink="http://www.w3.org/1999/xlink" content-type="dwc:institutional_code" xlink:title="Gulf Coast Research Laboratory Museum" xlink:href="http://grbio.org/institution/gulf-coast-research-laboratory" xlink:type="simple">GCRL</named-content> 6694 • 1 ♂; Bocas del Toro, Hospital Point; <named-content xmlns:xlink="http://www.w3.org/1999/xlink" content-type="dwc:verbatimCoordinates" xlink:type="simple"><named-content content-type="geo-json" specific-use="{&#34;type&#34;:&#34;Point&#34;,&#34;coordinates&#34;:[-82.218800,9.333600]}" id="NCID0EGPBI" xlink:type="simple">9.3336°N, 82.2188°W</named-content></named-content>; depth 15 m; among coral rubble and <italic><tp:taxon-name><tp:taxon-name-part taxon-name-part-type="genus" reg="Halimeda">Halimeda</tp:taxon-name-part></tp:taxon-name></italic>; 6 Aug 2005; S. DeGrave, M. Salazar leg.; <named-content xmlns:xlink="http://www.w3.org/1999/xlink" content-type="dwc:institutional_code" xlink:title="Gulf Coast Research Laboratory Museum" xlink:href="http://grbio.org/institution/gulf-coast-research-laboratory" xlink:type="simple">GCRL</named-content> 6695 • 11 ♂, 14 ♀, 6 juveniles; Bocas del Toro, Crawl Caye; <named-content xmlns:xlink="http://www.w3.org/1999/xlink" content-type="dwc:verbatimCoordinates" xlink:type="simple"><named-content content-type="geo-json" specific-use="{&#34;type&#34;:&#34;Point&#34;,&#34;coordinates&#34;:[-82.131600,9.250500]}" id="NCID0EZPBI" xlink:type="simple">9.2505°N, 82.1316°W</named-content></named-content>; depth 10 m; among coral rubble and red sponges; 7 Aug 2005; S. DeGrave, M. Salazar leg.; <named-content xmlns:xlink="http://www.w3.org/1999/xlink" content-type="dwc:institutional_code" xlink:title="Gulf Coast Research Laboratory Museum" xlink:href="http://grbio.org/institution/gulf-coast-research-laboratory" xlink:type="simple">GCRL</named-content> 6696 • 2 ♀; Bocas del Toro, Cayo Solarte; <named-content xmlns:xlink="http://www.w3.org/1999/xlink" content-type="dwc:verbatimCoordinates" xlink:type="simple"><named-content content-type="geo-json" specific-use="{&#34;type&#34;:&#34;Point&#34;,&#34;coordinates&#34;:[-82.218900,9.333600]}" id="NCID0EFQBI" xlink:type="simple">9.3336°N, 82.2189°W</named-content></named-content>; depth 2 m; among sand and coral rubble; 7 Aug 2005; R. Collin, M. Faust, E. Gaiser, S. LeCroy, S. Richardson, M. Sorensen leg.; <named-content xmlns:xlink="http://www.w3.org/1999/xlink" content-type="dwc:institutional_code" xlink:title="Gulf Coast Research Laboratory Museum" xlink:href="http://grbio.org/institution/gulf-coast-research-laboratory" xlink:type="simple">GCRL</named-content> 6697 • 1 ♂; Bocas del Toro, Weather Instrument Platform; <named-content xmlns:xlink="http://www.w3.org/1999/xlink" content-type="dwc:verbatimCoordinates" xlink:type="simple"><named-content content-type="geo-json" specific-use="{&#34;type&#34;:&#34;Point&#34;,&#34;coordinates&#34;:[-82.218500,9.333300]}" id="NCID0ERQBI" xlink:type="simple">9.3333°N, 82.2185°W</named-content></named-content>; depth 1 m; commensal in lavender sponge; 8 Aug 2005; T.A. Haney leg.; <named-content xmlns:xlink="http://www.w3.org/1999/xlink" content-type="dwc:institutional_code" xlink:title="Gulf Coast Research Laboratory Museum" xlink:href="http://grbio.org/institution/gulf-coast-research-laboratory" xlink:type="simple">GCRL</named-content> 6698 • 1 ♂; Bocas del Toro, Isla San Cristobal; depth 0.2 m; among red algae; 9 Aug 2005; T.A. Haney leg.; <named-content xmlns:xlink="http://www.w3.org/1999/xlink" content-type="dwc:institutional_code" xlink:title="Gulf Coast Research Laboratory Museum" xlink:href="http://grbio.org/institution/gulf-coast-research-laboratory" xlink:type="simple">GCRL</named-content> 6699 • 1 ♀; Bocas del Toro, Almirante; <named-content xmlns:xlink="http://www.w3.org/1999/xlink" content-type="dwc:verbatimCoordinates" xlink:type="simple"><named-content content-type="geo-json" specific-use="{&#34;type&#34;:&#34;Point&#34;,&#34;coordinates&#34;:[-82.342900,9.290000]}" id="NCID0EBRBI" xlink:type="simple">9.2900°N, 82.3429°W</named-content></named-content>; depth 10–11 m; commensal in <italic><tp:taxon-name><tp:taxon-name-part taxon-name-part-type="genus" reg="Pseudoceratina">Pseudoceratina</tp:taxon-name-part> <tp:taxon-name-part taxon-name-part-type="species" reg="crassa">crassa</tp:taxon-name-part></tp:taxon-name></italic>; 7 Aug 2021; K.N. White leg.; <named-content xmlns:xlink="http://www.w3.org/1999/xlink" content-type="dwc:institutional_code" xlink:title="Smithsonian Institution, U.S. National Museum of Natural History" xlink:href="http://grbio.org/institution/smithsonian-institution" xlink:type="simple">USNM</named-content> 1762969 • 1 ♂; Bocas del Toro, Crawl Caye; <named-content xmlns:xlink="http://www.w3.org/1999/xlink" content-type="dwc:verbatimCoordinates" xlink:type="simple"><named-content content-type="geo-json" specific-use="{&#34;type&#34;:&#34;Point&#34;,&#34;coordinates&#34;:[-82.143800,9.237800]}" id="NCID0EYRBI" xlink:type="simple">9.2378°N, 82.1438°W</named-content></named-content>; depth 1.5–3 m; among coral rubble; 11 Aug 2021; K.N. White leg.; <named-content xmlns:xlink="http://www.w3.org/1999/xlink" content-type="dwc:institutional_code" xlink:title="Smithsonian Institution, U.S. National Museum of Natural History" xlink:href="http://grbio.org/institution/smithsonian-institution" xlink:type="simple">USNM</named-content> 1762970 • 1 ♂; Bocas del Toro, San Cristobal; <named-content xmlns:xlink="http://www.w3.org/1999/xlink" content-type="dwc:verbatimCoordinates" xlink:type="simple"><named-content content-type="geo-json" specific-use="{&#34;type&#34;:&#34;Point&#34;,&#34;coordinates&#34;:[-82.294500,9.284900]}" id="NCID0EESBI" xlink:type="simple">9.2849°N, 82.2945°W</named-content></named-content>; depth 1–3 m; among sponges; 21 June 2023; K.N. White leg.; <named-content xmlns:xlink="http://www.w3.org/1999/xlink" content-type="dwc:institutional_code" xlink:title="Smithsonian Institution, U.S. National Museum of Natural History" xlink:href="http://grbio.org/institution/smithsonian-institution" xlink:type="simple">USNM</named-content> 1762971 • 5 ♀; Bocas del Toro, Hospital Point; <named-content xmlns:xlink="http://www.w3.org/1999/xlink" content-type="dwc:verbatimCoordinates" xlink:type="simple"><named-content content-type="geo-json" specific-use="{&#34;type&#34;:&#34;Point&#34;,&#34;coordinates&#34;:[-82.214800,9.331900]}" id="NCID0EQSBI" xlink:type="simple">9.3319°N, 82.2148°W</named-content></named-content>; depth 1–3 m; among coral rubble; 22 June 2023; K.N. White leg.; <named-content xmlns:xlink="http://www.w3.org/1999/xlink" content-type="dwc:institutional_code" xlink:title="Smithsonian Institution, U.S. National Museum of Natural History" xlink:href="http://grbio.org/institution/smithsonian-institution" xlink:type="simple">USNM</named-content> 1762972 • 1 ♂; Bocas del Toro, Crawl Caye; <named-content xmlns:xlink="http://www.w3.org/1999/xlink" content-type="dwc:verbatimCoordinates" xlink:type="simple"><named-content content-type="geo-json" specific-use="{&#34;type&#34;:&#34;Point&#34;,&#34;coordinates&#34;:[-82.136900,9.245900]}" id="NCID0E3SBI" xlink:type="simple">9.2459°N, 82.1369°W</named-content></named-content>; depth 1–4 m; in sand; 25 June 2023; K.N. White leg.; <named-content xmlns:xlink="http://www.w3.org/1999/xlink" content-type="dwc:institutional_code" xlink:title="Smithsonian Institution, U.S. National Museum of Natural History" xlink:href="http://grbio.org/institution/smithsonian-institution" xlink:type="simple">USNM</named-content> 1762973 • 2 juveniles; Bocas del Toro, STRI dock; <named-content xmlns:xlink="http://www.w3.org/1999/xlink" content-type="dwc:verbatimCoordinates" xlink:type="simple"><named-content content-type="geo-json" specific-use="{&#34;type&#34;:&#34;Point&#34;,&#34;coordinates&#34;:[-82.257000,9.351100]}" id="NCID0EITBI" xlink:type="simple">9.3511°N, 82.2570°W</named-content></named-content>; depth 0–1 m; dock scraping; 27 June 2023; K.N. White leg.; <named-content xmlns:xlink="http://www.w3.org/1999/xlink" content-type="dwc:institutional_code" xlink:title="Smithsonian Institution, U.S. National Museum of Natural History" xlink:href="http://grbio.org/institution/smithsonian-institution" xlink:type="simple">USNM</named-content> 1762971.</p><fig id="F19" position="float" orientation="portrait"><object-id xmlns:xlink="http://www.w3.org/1999/xlink" content-type="doi" xlink:type="simple">10.3897/zookeys.1259.165130.figure20</object-id><object-id xmlns:xlink="http://www.w3.org/1999/xlink" content-type="arpha" xlink:type="simple">D4C0A8E3-41AE-5E35-8F8E-A062E004DD0F</object-id><label>Figure 20.</label><caption><p><italic><tp:taxon-name><tp:taxon-name-part taxon-name-part-type="genus" reg="Leucothoe">Leucothoe</tp:taxon-name-part> <tp:taxon-name-part taxon-name-part-type="species" reg="ubouhu">ubouhu</tp:taxon-name-part></tp:taxon-name></italic>, female, 3 mm, gnathopod 1 medial, epimeron 3, coxa 4, pereopod 7, head, gnathopod 2 medial. Scale bars: 0.5 mm.</p></caption><graphic xmlns:xlink="http://www.w3.org/1999/xlink" xlink:href="zookeys-1259-057_article-165130__-g020.jpg" position="float" orientation="portrait" xlink:type="simple" id="oo_1461632.jpg"><uri content-type="original_file" xlink:type="simple">https://binary.pensoft.net/fig/1461632</uri></graphic></fig></tp:treatment-sec><tp:treatment-sec sec-type="diagnosis" id="SECID0EJUBI"><title>Diagnosis.</title><p>Head anterior margin truncate, anterodistal margin with cusp; ventral keel produced, subquadrate. Gnathopod 1 basis anterior margin with several setae, female posterior margin lined with setae; carpus proximal margin dentate; propodus palm dentate, with distal setae; dactylus reaching further than 0.2 × propodus length. Gnathopod 2 basis anterior margin with several short and medium length setae, female posterior margin with few setae; carpus distally truncate, anterior margin dentate; propodus primary mediofacial setal row above midline, slightly displaced, reaching 0.6–0.7 × propodus length, secondary mediofacial setal row with four setae, palm minutely tuberculate, one row of submarginal setae present. Coxa 4 smooth, posterior margin concave. Epimeron 3 posteroventral corner subquadrate.</p></tp:treatment-sec><tp:treatment-sec sec-type="distribution" id="SECID0EOUBI"><title>Distribution.</title><p>USA: Florida Keys (<xref ref-type="bibr" rid="B101">Thomas and Klebba 2007</xref>); Belize: Pelican Cays (<xref ref-type="bibr" rid="B101">Thomas and Klebba 2007</xref>); Panama: Bocas del Toro (<xref ref-type="bibr" rid="B109">White 2011</xref>; present study).</p></tp:treatment-sec><tp:treatment-sec sec-type="ecology" id="SECID0EAVBI"><title>Ecology and remarks.</title><p>This species occurs as commensal in sponges, and among <italic><tp:taxon-name><tp:taxon-name-part taxon-name-part-type="genus" reg="Halimeda">Halimeda</tp:taxon-name-part></tp:taxon-name></italic>, sand, and coral rubble at depths of 0–12 m. Panamanian specimens agree closely with the original description with the exception of a more setose posterior margin on gnathopod 1 basis (see <xref ref-type="bibr" rid="B109">White 2011</xref> for other variations not found in these specimens). Living specimens are translucent orange with red eyes.</p></tp:treatment-sec><tp:treatment-sec><!--Section generated to contain objects referenced in tp:taxon-treatment.--><fig id="F23" position="float" orientation="portrait"><object-id xmlns:xlink="http://www.w3.org/1999/xlink" content-type="doi" xlink:type="simple">10.3897/zookeys.1259.165130.figure24</object-id><object-id xmlns:xlink="http://www.w3.org/1999/xlink" content-type="arpha" xlink:type="simple">0085663F-2652-521E-A754-265C5FF33261</object-id><label>Figure 24.</label><caption><p>Photographs of living specimens unless noted. A. <italic><tp:taxon-name><tp:taxon-name-part taxon-name-part-type="genus" reg="Leucothoe">Leucothoe</tp:taxon-name-part> <tp:taxon-name-part taxon-name-part-type="species" reg="kensleyi">kensleyi</tp:taxon-name-part></tp:taxon-name></italic>; B. <italic><tp:taxon-name><tp:taxon-name-part taxon-name-part-type="genus" reg="Leucothoe">Leucothoe</tp:taxon-name-part> <tp:taxon-name-part taxon-name-part-type="species" reg="laurensi">laurensi</tp:taxon-name-part></tp:taxon-name></italic>; C. <italic><tp:taxon-name><tp:taxon-name-part taxon-name-part-type="genus" reg="Leucothoe">Leucothoe</tp:taxon-name-part> <tp:taxon-name-part taxon-name-part-type="species" reg="machidai">machidai</tp:taxon-name-part></tp:taxon-name></italic> (ethanol-preserved specimen); D. <italic><tp:taxon-name><tp:taxon-name-part taxon-name-part-type="genus" reg="Leucothoe">Leucothoe</tp:taxon-name-part> <tp:taxon-name-part taxon-name-part-type="species" reg="tunica">tunica</tp:taxon-name-part></tp:taxon-name></italic> (ethanol-preserved specimen); E. <italic><tp:taxon-name><tp:taxon-name-part taxon-name-part-type="genus" reg="Leucothoe">Leucothoe</tp:taxon-name-part> <tp:taxon-name-part taxon-name-part-type="species" reg="ubouhu">ubouhu</tp:taxon-name-part></tp:taxon-name></italic>; F. <italic><tp:taxon-name><tp:taxon-name-part taxon-name-part-type="genus" reg="Leucothoe">Leucothoe</tp:taxon-name-part> <tp:taxon-name-part taxon-name-part-type="species" reg="wuriti">wuriti</tp:taxon-name-part></tp:taxon-name></italic>. Scale bars: 1.0 mm.</p></caption><graphic xmlns:xlink="http://www.w3.org/1999/xlink" xlink:href="zookeys-1259-057_article-165130__-g024.jpg" position="float" orientation="portrait" xlink:type="simple" id="oo_1461636.jpg"><uri content-type="original_file" xlink:type="simple">https://binary.pensoft.net/fig/1461636</uri></graphic></fig></tp:treatment-sec><ref-list><ref id="B55"><mixed-citation xmlns:xlink="http://www.w3.org/1999/xlink" xlink:type="simple"><person-group><name name-style="western"><surname>LeCroy</surname><given-names>SE</given-names></name></person-group> (<year>2011</year>) An Illustrated Identification Guide to The Nearshore Marine and Estuarine Gammaridean <tp:taxon-name><tp:taxon-name-part taxon-name-part-type="order">Amphipoda</tp:taxon-name-part></tp:taxon-name> of Florida (Vol. 5): Families <tp:taxon-name><tp:taxon-name-part taxon-name-part-type="family">Leucothoidae</tp:taxon-name-part></tp:taxon-name>, <tp:taxon-name><tp:taxon-name-part taxon-name-part-type="family">Liljeborgiidae</tp:taxon-name-part></tp:taxon-name>, <tp:taxon-name><tp:taxon-name-part taxon-name-part-type="family">Neomegamphopidae</tp:taxon-name-part></tp:taxon-name>, <tp:taxon-name><tp:taxon-name-part taxon-name-part-type="family">Ochlesidae</tp:taxon-name-part></tp:taxon-name>, <tp:taxon-name><tp:taxon-name-part taxon-name-part-type="family">Phliantidae</tp:taxon-name-part></tp:taxon-name>, <tp:taxon-name><tp:taxon-name-part taxon-name-part-type="family">Phoxocephalidae</tp:taxon-name-part></tp:taxon-name>, <tp:taxon-name><tp:taxon-name-part taxon-name-part-type="family">Platyischnopidae</tp:taxon-name-part></tp:taxon-name>, <tp:taxon-name><tp:taxon-name-part taxon-name-part-type="family">Pleustidae</tp:taxon-name-part></tp:taxon-name>, <tp:taxon-name><tp:taxon-name-part taxon-name-part-type="family">Podoceridae</tp:taxon-name-part></tp:taxon-name>, <tp:taxon-name><tp:taxon-name-part taxon-name-part-type="family">Pontoporeiidae</tp:taxon-name-part></tp:taxon-name>, <tp:taxon-name><tp:taxon-name-part taxon-name-part-type="family">Sebidae</tp:taxon-name-part></tp:taxon-name>, <tp:taxon-name><tp:taxon-name-part taxon-name-part-type="family">Stenothoidae</tp:taxon-name-part></tp:taxon-name>, <tp:taxon-name><tp:taxon-name-part taxon-name-part-type="family">Synopiidae</tp:taxon-name-part></tp:taxon-name>, and <tp:taxon-name><tp:taxon-name-part taxon-name-part-type="family">Talitridae</tp:taxon-name-part></tp:taxon-name>. Florida Department of Environmental Protection Annual Report Contract No. WM949 5: 615–816.</mixed-citation></ref><ref id="B109"><mixed-citation xmlns:xlink="http://www.w3.org/1999/xlink" xlink:type="simple"><person-group><name name-style="western"><surname>White</surname><given-names>KN</given-names></name></person-group> (<year>2011</year>) <article-title>Caribbean <tp:taxon-name><tp:taxon-name-part taxon-name-part-type="family">Leucothoidae</tp:taxon-name-part></tp:taxon-name> (<tp:taxon-name><tp:taxon-name-part taxon-name-part-type="subphylum">Crustacea</tp:taxon-name-part></tp:taxon-name>: <tp:taxon-name><tp:taxon-name-part taxon-name-part-type="order">Amphipoda</tp:taxon-name-part></tp:taxon-name>) of Panama.</article-title><source>Gulf and Caribbean Research</source><volume>23</volume>(<issue>1</issue>): <fpage>23</fpage>–<lpage>35</lpage>. <ext-link xlink:href="10.18785/gcr.2301.03" ext-link-type="doi" xlink:type="simple">https://doi.org/10.18785/gcr.2301.03</ext-link></mixed-citation></ref><ref id="B101"><mixed-citation xmlns:xlink="http://www.w3.org/1999/xlink" xlink:type="simple"><person-group><name name-style="western"><surname>Thomas</surname><given-names>JD</given-names></name><name name-style="western"><surname>Klebba</surname><given-names>KN</given-names></name></person-group> (<year>2007</year>) <article-title>New species and host associations of commensal leucothoid amphipods from coral reefs in Florida and Belize (<tp:taxon-name><tp:taxon-name-part taxon-name-part-type="subphylum">Crustacea</tp:taxon-name-part></tp:taxon-name>: <tp:taxon-name><tp:taxon-name-part taxon-name-part-type="order">Amphipoda</tp:taxon-name-part></tp:taxon-name>).</article-title><source>Zootaxa</source><volume>1494</volume>(<issue>1</issue>): <fpage>1</fpage>–<lpage>44</lpage>. <ext-link xlink:href="10.11646/zootaxa.1494.1.1" ext-link-type="doi" xlink:type="simple">https://doi.org/10.11646/zootaxa.1494.1.1</ext-link></mixed-citation></ref></ref-list></tp:taxon-treatment>
